# Supplementary material for: 2-[(2-Aza­niumyleth­yl)carbamo­yl]phenolate–phenol (1/1)
Source: Acta Crystallogr Sect E Struct Rep Online. 2013 Mar 6;69(Pt 4):o497. doi: 10.1107/S1600536813005849 (PMC3629528; doi:10.1107/S1600536813005849)
Supplement: Supplementary file 1 [file e-69-0o497-sup1.cif]

##############################################################################
#                                                                            #
# This CIF contains the data in a paper accepted for publication in          #
# Acta Crystallographica Section E. It conforms to the requirements of       #
# Notes for Authors for Acta Crystallographica Section E, and has been       #
# peer reviewed under the auspices of the IUCr Commission on Journals.       #
#                                                                            #
# Full details of the Crystallographic Information File format               #
# are given in the paper "The Crystallographic Information File (CIF):       #
# a New Standard Archive File for Crystallography" by S. R. Hall, F. H.      #
# Allen and I. D. Brown [Acta Cryst. (1991), A47, 655-685].                  #
#                                                                            #
# The current version of the core CIF dictionary is obtainable from          #
# ftp://ftp.iucr.org/pub/cif_core.dic.                                       #
#                                                                            #
# Software is freely available for graphical display of the structure(s)     #
# in this CIF. For information consult the CIF software page                 #
# http://www.iucr.org/resources/cif/software.                                #
#                                                                            #
# This file may be used for bona fide research purposes within the           #
# scientific community so long as proper attribution is given to the journal # 
# article from which it was obtained.                                        #
#                                                                            #
##############################################################################
data_global
_audit_creation_method     'WinGX routine CIF_UPDATE'
_audit_conform_dict_name     cif_core.dic
_audit_conform_dict_version     2.3
_journal_date_recd_electronic     2013-02-25
_journal_date_accepted     2013-02-28
_journal_name_full     'Acta Crystallographica, Section E'
_journal_year     2013
_journal_volume     69
_journal_issue      4
_journal_page_first     o497
_journal_page_last     o497
_journal_paper_category     QO
_journal_paper_doi     10.1107/S1600536813005849
_journal_coeditor_code     HB7050
_publ_contact_author_name     'Sofiane, Bouacida '
_publ_contact_author_address
;
Unit\'e de recherche de CHimie de l'Environnement
et Mol\'eculaire Structurale,
CHEMS, Universit\'e Mentouri-Constantine
25000 Algeria
;
_publ_contact_author_email     bouacida_sofiane@yahoo.fr
_publ_contact_author_fax     '00 (213) 31 81 88 16'
_publ_contact_author_phone     '00 (213) 74 45 27 14'
_publ_section_title
;
2-[(2-Azaniumylethyl)carbamoyl]phenolate--phenol (1/1)
;
loop_
    _publ_author_name
    _publ_author_address
    'Yebedri, Sihem'
;
Laboratoire de Chimie Inorganiue et d'Environment,
Universit\'e def Tlemcen, BP 119,
Tlemcen 13 000, Algeria
;
    'Louhibi, Samira'
;
Laboratoire de Chimie Inorganiue et d'Environment,
Universit\'e def Tlemcen, BP 119,
Tlemcen 13 000, Algeria
;
    'Bouacida, Sofiane'
;
Unit\'e de Recherche de Cimie de l'Environnement
et Mol\'eculaire Structurale, CHEMS, Universit\'e Mentouri-Constantine
25000 Algeria
;
    'Ourari, Ali'
;
Laboratoire d'Electrochimie, d'Ing\'enierie Mol\'eculaire
et de Catalyse Redox (LEIMCR),
Facult\'e des Sciences de l'Ing\'enieur
Universit\'e Farhat Abbas
S\'etif 19000
Algeria
;
    'Thierry Roisnel'
;
Centre de Difractom\'etrie X
UMR 6226 CNRS Unit\'e Sciences Chimiques de Rennes
Universit\'e de Rennes I
263 Avenue du G\'en\'eral Leclerc
35042 Rennes
France
;
data_I
_chemical_name_systematic
;
2-[(2-Azaniumylethyl)carbamoyl]phenolate--phenol (1/1)
;
_chemical_formula_moiety     'C9 H12 N2 O2, C6 H6 O'
_chemical_formula_sum     'C15 H18 N2 O3'
_chemical_formula_iupac     'C9 H12 N2 O2, C6 H6 O'
_chemical_formula_weight     274.31
_symmetry_space_group_name_H-M     'P 21/c'
_symmetry_space_group_name_Hall     '-P 2ybc'
_space_group_crystal_system     monoclinic
loop_
    _symmetry_equiv_pos_as_xyz
    'x, y, z'
    '-x, y+1/2, -z+1/2'
    '-x, -y, -z'
    'x, -y-1/2, z-1/2'
_cell_length_a     12.6494(4)
_cell_length_b     13.2145(6)
_cell_length_c     8.5445(4)
_cell_angle_alpha     90
_cell_angle_beta     100.637(2)
_cell_angle_gamma     90
_cell_volume     1403.72(10)
_cell_formula_units_Z     4
_cell_measurement_reflns_used     4306
_cell_measurement_theta_min     2.87
_cell_measurement_theta_max     27.37
_cell_measurement_temperature     150(2)
_exptl_crystal_description     prism
_exptl_crystal_colour     Colorless
_exptl_crystal_size_max     0.58
_exptl_crystal_size_mid     0.52
_exptl_crystal_size_min     0.38
_exptl_crystal_density_diffrn     1.298
_exptl_crystal_density_method     'not measured'
_exptl_crystal_F_000     584
_exptl_absorpt_coefficient_mu     0.091
_exptl_absorpt_correction_type     multi-scan
_exptl_absorpt_process_details     '(SADABS; Bruker, 2011)'
_exptl_absorpt_correction_T_min     0.860
_exptl_absorpt_correction_T_max     0.966
_exptl_special_details
;
;
_diffrn_ambient_temperature     150(2)
_diffrn_radiation_type     MoK\a
_diffrn_radiation_wavelength     0.71073
_diffrn_radiation_monochromator     graphite
_diffrn_measurement_device_type     'Bruker APEXII CCD'
_diffrn_measurement_method     'CCD rotation images, thin slices'
_diffrn_reflns_number     12244
_diffrn_reflns_av_R_equivalents     0.0351
_diffrn_reflns_theta_min     2.87
_diffrn_reflns_theta_max     27.5
_diffrn_reflns_theta_full     27.5
_diffrn_measured_fraction_theta_max     0.994
_diffrn_measured_fraction_theta_full     0.994
_diffrn_reflns_limit_h_min     -16
_diffrn_reflns_limit_h_max     16
_diffrn_reflns_limit_k_min     -12
_diffrn_reflns_limit_k_max     17
_diffrn_reflns_limit_l_min     -11
_diffrn_reflns_limit_l_max     11
_refine_special_details
;
Refinement of <i>F</i>^2^ against ALL reflections. The weighted <i>R</i>-factor
<i>wR</i> and goodness of fit <i>S</i> are based on <i>F</i>^2^, conventional
<i>R</i>-factors <i>R</i> are based on <i>F</i>, with <i>F</i> set to zero for
negative <i>F</i>^2^. The threshold expression of <i>F</i>^2^ >
\s(<i>F</i>^2^) is used only for calculating <i>R</i>-factors(gt) <i>etc</i>.
and is not relevant to the choice of reflections for refinement.
<i>R</i>-factors based on <i>F</i>^2^ are statistically about twice as large
as those based on <i>F</i>, and <i>R</i>- factors based on ALL data will be
even larger.
;
_reflns_number_total     3208
_reflns_number_gt     2649
_reflns_threshold_expression     I>2\s(I)
_refine_ls_structure_factor_coef     Fsqd
_refine_ls_matrix_type     full
_refine_ls_R_factor_all     0.051
_refine_ls_R_factor_gt     0.0397
_refine_ls_wR_factor_gt     0.0952
_refine_ls_wR_factor_ref     0.1024
_refine_ls_goodness_of_fit_ref     1.028
_refine_ls_restrained_S_all     1.028
_refine_ls_number_reflns     3208
_refine_ls_number_parameters     181
_refine_ls_number_restraints     0
_refine_ls_hydrogen_treatment     constr
_refine_ls_weighting_scheme     calc
_refine_ls_weighting_details
         'calc w=1/[\s^2^(Fo^2^)+(0.0448P)^2^+0.4498P] where P=(Fo^2^+2Fc^2^)/3'
_atom_sites_solution_hydrogens     geom
_atom_sites_solution_primary     direct
_atom_sites_solution_secondary     difmap
_refine_ls_shift/su_max     0
_refine_ls_shift/su_mean     0
_refine_diff_density_max     0.271
_refine_diff_density_min     -0.209
_refine_ls_extinction_method     none
loop_
    _atom_type_symbol
    _atom_type_description
    _atom_type_scat_dispersion_real
    _atom_type_scat_dispersion_imag
    _atom_type_scat_source
    C C 0.0033 0.0016 'International Tables Vol C Tables 4.2.6.8 and 6.1.1.4'
    H H 0 0 'International Tables Vol C Tables 4.2.6.8 and 6.1.1.4'
    N N 0.0061 0.0033 'International Tables Vol C Tables 4.2.6.8 and 6.1.1.4'
    O O 0.0106 0.006 'International Tables Vol C Tables 4.2.6.8 and 6.1.1.4'
_computing_data_collection     'APEX2 (Bruker, 2011)'
_computing_cell_refinement     'SAINT (Bruker, 2011)'
_computing_data_reduction     'SAINT (Bruker, 2011)'
_computing_structure_solution     'SIR2002 (Burla <i>et al.</i>, 2005)'
_computing_structure_refinement     'SHELXL97 (Sheldrick, 2008)'
_computing_molecular_graphics
 'ORTEP-3 for Windows (Farrugia, 2012) and DIAMOND (Brandenburg & Berndt, 2001)'
_computing_publication_material     'SHELXL97 (Sheldrick, 2008)'
loop_
    _atom_site_type_symbol
    _atom_site_label
    _atom_site_fract_x
    _atom_site_fract_y
    _atom_site_fract_z
    _atom_site_U_iso_or_equiv
    _atom_site_adp_type
    _atom_site_calc_flag
    _atom_site_refinement_flags
    _atom_site_occupancy
    _atom_site_symmetry_multiplicity
    _atom_site_disorder_assembly
    _atom_site_disorder_group
    O O2 0.59307(7) 0.65808(6) 0.29145(10) 0.0207(2) Uani d . 1 1 . .
    O O3 0.56158(7) 0.34524(7) 0.37386(11) 0.0260(2) Uani d . 1 1 . .
    N N1 0.47865(8) 0.48940(8) 0.27880(12) 0.0195(2) Uani d . 1 1 . .
    H H1N 0.4845 0.5532 0.2627 0.023 Uiso d R 1 1 . .
    N N2 0.43633(8) 0.32203(8) 0.03416(11) 0.0186(2) Uani d . 1 1 . .
    H H2A 0.5036 0.3421 0.0701 0.022 Uiso d R 1 1 . .
    H H2B 0.4287 0.306 -0.0684 0.022 Uiso d R 1 1 . .
    H H2C 0.4219 0.2681 0.0891 0.022 Uiso d R 1 1 . .
    C C7 0.67497(10) 0.60303(9) 0.36441(13) 0.0192(3) Uani d . 1 1 . .
    C C8 0.77747(11) 0.64776(10) 0.40959(17) 0.0290(3) Uani d . 1 1 . .
    H H8 0.7869 0.7148 0.3819 0.035 Uiso calc R 1 1 . .
    C C9 0.86393(11) 0.59533(11) 0.49331(19) 0.0338(3) Uani d . 1 1 . .
    H H9 0.9302 0.6274 0.5215 0.041 Uiso calc R 1 1 . .
    C C10 0.85282(11) 0.49477(11) 0.53593(17) 0.0302(3) Uani d . 1 1 . .
    H H10 0.9106 0.4599 0.595 0.036 Uiso calc R 1 1 . .
    C C11 0.75500(10) 0.44784(10) 0.48917(14) 0.0227(3) Uani d . 1 1 . .
    H H11 0.7478 0.3803 0.5162 0.027 Uiso calc R 1 1 . .
    C C12 0.66564(10) 0.49853(9) 0.40198(13) 0.0183(3) Uani d . 1 1 . .
    C C13 0.56553(10) 0.43867(9) 0.35241(13) 0.0186(3) Uani d . 1 1 . .
    C C14 0.37497(10) 0.44126(9) 0.22499(14) 0.0201(3) Uani d . 1 1 . .
    H H14A 0.3182 0.4889 0.2346 0.024 Uiso calc R 1 1 . .
    H H14B 0.3681 0.3839 0.2933 0.024 Uiso calc R 1 1 . .
    C C15 0.36081(10) 0.40533(9) 0.05392(14) 0.0202(3) Uani d . 1 1 . .
    H H15A 0.2875 0.382 0.0195 0.024 Uiso calc R 1 1 . .
    H H15B 0.3726 0.4617 -0.0135 0.024 Uiso calc R 1 1 . .
    O O1 0.65559(7) 0.32899(7) -0.02109(12) 0.0300(2) Uani d . 1 1 . .
    H H1 0.6334 0.2758 -0.0644 0.045 Uiso d R 1 1 . .
    C C1 0.76300(10) 0.33979(9) -0.02608(15) 0.0212(3) Uani d . 1 1 . .
    C C2 0.82529(11) 0.39958(10) 0.08869(16) 0.0272(3) Uani d . 1 1 . .
    H H2 0.7942 0.4332 0.1645 0.033 Uiso calc R 1 1 . .
    C C3 0.93442(12) 0.40858(11) 0.08896(19) 0.0368(4) Uani d . 1 1 . .
    H H3 0.9769 0.4482 0.1659 0.044 Uiso calc R 1 1 . .
    C C4 0.98085(12) 0.35932(12) -0.0238(2) 0.0418(4) Uani d . 1 1 . .
    H H4 1.0544 0.3648 -0.0217 0.05 Uiso calc R 1 1 . .
    C C5 0.91760(12) 0.30184(11) -0.1397(2) 0.0374(4) Uani d . 1 1 . .
    H H5 0.9485 0.2695 -0.2168 0.045 Uiso calc R 1 1 . .
    C C6 0.80857(11) 0.29210(10) -0.14187(16) 0.0265(3) Uani d . 1 1 . .
    H H6 0.766 0.2538 -0.2206 0.032 Uiso calc R 1 1 . .
loop_
    _atom_site_aniso_label
    _atom_site_aniso_U_11
    _atom_site_aniso_U_22
    _atom_site_aniso_U_33
    _atom_site_aniso_U_12
    _atom_site_aniso_U_13
    _atom_site_aniso_U_23
    O2 0.0266(5) 0.0161(4) 0.0188(4) 0.0027(3) 0.0023(3) 0.0004(3)
    O3 0.0273(5) 0.0163(4) 0.0321(5) 0.0016(4) -0.0003(4) 0.0016(4)
    N1 0.0217(5) 0.0143(5) 0.0213(5) 0.0006(4) 0.0008(4) -0.0005(4)
    N2 0.0217(5) 0.0175(5) 0.0163(5) -0.0020(4) 0.0026(4) -0.0013(4)
    C7 0.0242(6) 0.0188(6) 0.0148(5) 0.0032(5) 0.0042(4) -0.0022(4)
    C8 0.0284(7) 0.0205(7) 0.0378(8) -0.0028(5) 0.0052(6) -0.0014(5)
    C9 0.0219(7) 0.0310(8) 0.0462(9) -0.0034(6) -0.0001(6) -0.0067(6)
    C10 0.0250(7) 0.0284(7) 0.0332(7) 0.0060(6) -0.0050(5) -0.0052(6)
    C11 0.0274(7) 0.0189(6) 0.0203(6) 0.0038(5) 0.0009(5) -0.0030(5)
    C12 0.0222(6) 0.0177(6) 0.0150(5) 0.0014(5) 0.0030(4) -0.0028(4)
    C13 0.0240(6) 0.0168(6) 0.0147(5) 0.0023(5) 0.0029(4) -0.0021(4)
    C14 0.0201(6) 0.0192(6) 0.0209(6) 0.0014(5) 0.0033(5) -0.0013(5)
    C15 0.0211(6) 0.0177(6) 0.0203(6) 0.0018(5) 0.0004(4) 0.0015(5)
    O1 0.0244(5) 0.0233(5) 0.0436(6) -0.0046(4) 0.0096(4) -0.0114(4)
    C1 0.0237(6) 0.0157(6) 0.0240(6) -0.0004(5) 0.0033(5) 0.0034(5)
    C2 0.0358(8) 0.0214(6) 0.0235(6) -0.0041(6) 0.0030(5) 0.0011(5)
    C3 0.0340(8) 0.0288(8) 0.0420(8) -0.0099(6) -0.0076(6) 0.0050(6)
    C4 0.0240(7) 0.0311(8) 0.0709(11) -0.0010(6) 0.0101(7) 0.0105(8)
    C5 0.0388(8) 0.0247(7) 0.0543(10) 0.0025(6) 0.0232(7) 0.0029(7)
    C6 0.0338(7) 0.0192(6) 0.0272(7) -0.0009(5) 0.0074(5) -0.0004(5)
_geom_special_details
;
All e.s.d.'s (except the e.s.d. in the dihedral angle between two l.s. planes)
are estimated using the full covariance matrix. The cell e.s.d.'s are taken
into account individually in the estimation of e.s.d.'s in distances, angles
and torsion angles; correlations between e.s.d.'s in cell parameters are only
used when they are defined by crystal symmetry. An approximate (isotropic)
treatment of cell e.s.d.'s is used for estimating e.s.d.'s involving l.s.
planes.
;
loop_
    _geom_bond_atom_site_label_1
    _geom_bond_atom_site_label_2
    _geom_bond_site_symmetry_2
    _geom_bond_distance
    _geom_bond_publ_flag
    O2 C7 . 1.3239(15) ?
    O3 C13 . 1.2505(15) ?
    N1 C13 . 1.3408(16) ?
    N1 C14 . 1.4537(15) ?
    N1 H1N . 0.86 ?
    N2 C15 . 1.4874(16) ?
    N2 H2A . 0.8899 ?
    N2 H2B . 0.8897 ?
    N2 H2C . 0.8904 ?
    C7 C8 . 1.4123(18) ?
    C7 C12 . 1.4276(17) ?
    C8 C9 . 1.378(2) ?
    C8 H8 . 0.93 ?
    C9 C10 . 1.392(2) ?
    C9 H9 . 0.93 ?
    C10 C11 . 1.3758(19) ?
    C10 H10 . 0.93 ?
    C11 C12 . 1.4037(17) ?
    C11 H11 . 0.93 ?
    C12 C13 . 1.4868(17) ?
    C14 C15 . 1.5158(16) ?
    C14 H14A . 0.97 ?
    C14 H14B . 0.97 ?
    C15 H15A . 0.97 ?
    C15 H15B . 0.97 ?
    O1 C1 . 1.3747(15) ?
    O1 H1 . 0.8195 ?
    C1 C6 . 1.3852(18) ?
    C1 C2 . 1.3862(18) ?
    C2 C3 . 1.385(2) ?
    C2 H2 . 0.93 ?
    C3 C4 . 1.381(2) ?
    C3 H3 . 0.93 ?
    C4 C5 . 1.380(2) ?
    C4 H4 . 0.93 ?
    C5 C6 . 1.382(2) ?
    C5 H5 . 0.93 ?
    C6 H6 . 0.93 ?
loop_
    _geom_angle_atom_site_label_1
    _geom_angle_atom_site_label_2
    _geom_angle_atom_site_label_3
    _geom_angle_site_symmetry_1
    _geom_angle_site_symmetry_3
    _geom_angle
    _geom_angle_publ_flag
    C13 N1 C14 . . 122.89(10) ?
    C13 N1 H1N . . 118.6 ?
    C14 N1 H1N . . 118.5 ?
    C15 N2 H2A . . 109.5 ?
    C15 N2 H2B . . 109.4 ?
    H2A N2 H2B . . 109.5 ?
    C15 N2 H2C . . 109.5 ?
    H2A N2 H2C . . 109.5 ?
    H2B N2 H2C . . 109.4 ?
    O2 C7 C8 . . 119.86(11) ?
    O2 C7 C12 . . 123.18(11) ?
    C8 C7 C12 . . 116.95(11) ?
    C9 C8 C7 . . 122.14(13) ?
    C9 C8 H8 . . 118.9 ?
    C7 C8 H8 . . 118.9 ?
    C8 C9 C10 . . 120.46(13) ?
    C8 C9 H9 . . 119.8 ?
    C10 C9 H9 . . 119.8 ?
    C11 C10 C9 . . 118.90(13) ?
    C11 C10 H10 . . 120.5 ?
    C9 C10 H10 . . 120.5 ?
    C10 C11 C12 . . 122.14(12) ?
    C10 C11 H11 . . 118.9 ?
    C12 C11 H11 . . 118.9 ?
    C11 C12 C7 . . 119.27(11) ?
    C11 C12 C13 . . 117.22(11) ?
    C7 C12 C13 . . 123.50(11) ?
    O3 C13 N1 . . 120.72(11) ?
    O3 C13 C12 . . 122.58(11) ?
    N1 C13 C12 . . 116.68(11) ?
    N1 C14 C15 . . 112.41(10) ?
    N1 C14 H14A . . 109.1 ?
    C15 C14 H14A . . 109.1 ?
    N1 C14 H14B . . 109.1 ?
    C15 C14 H14B . . 109.1 ?
    H14A C14 H14B . . 107.9 ?
    N2 C15 C14 . . 112.16(10) ?
    N2 C15 H15A . . 109.2 ?
    C14 C15 H15A . . 109.2 ?
    N2 C15 H15B . . 109.2 ?
    C14 C15 H15B . . 109.2 ?
    H15A C15 H15B . . 107.9 ?
    C1 O1 H1 . . 109.5 ?
    O1 C1 C6 . . 121.26(12) ?
    O1 C1 C2 . . 118.24(12) ?
    C6 C1 C2 . . 120.50(12) ?
    C3 C2 C1 . . 119.09(13) ?
    C3 C2 H2 . . 120.5 ?
    C1 C2 H2 . . 120.5 ?
    C4 C3 C2 . . 120.70(14) ?
    C4 C3 H3 . . 119.6 ?
    C2 C3 H3 . . 119.6 ?
    C5 C4 C3 . . 119.69(14) ?
    C5 C4 H4 . . 120.2 ?
    C3 C4 H4 . . 120.2 ?
    C4 C5 C6 . . 120.38(14) ?
    C4 C5 H5 . . 119.8 ?
    C6 C5 H5 . . 119.8 ?
    C5 C6 C1 . . 119.60(13) ?
    C5 C6 H6 . . 120.2 ?
    C1 C6 H6 . . 120.2 ?
loop_
    _geom_torsion_atom_site_label_1
    _geom_torsion_atom_site_label_2
    _geom_torsion_atom_site_label_3
    _geom_torsion_atom_site_label_4
    _geom_torsion_site_symmetry_1
    _geom_torsion_site_symmetry_2
    _geom_torsion_site_symmetry_3
    _geom_torsion_site_symmetry_4
    _geom_torsion
    _geom_torsion_publ_flag
    O2 C7 C8 C9 . . . . 176.44(12) ?
    C12 C7 C8 C9 . . . . -3.24(19) ?
    C7 C8 C9 C10 . . . . 0.3(2) ?
    C8 C9 C10 C11 . . . . 1.8(2) ?
    C9 C10 C11 C12 . . . . -1.0(2) ?
    C10 C11 C12 C7 . . . . -2.00(18) ?
    C10 C11 C12 C13 . . . . 177.50(11) ?
    O2 C7 C12 C11 . . . . -175.68(11) ?
    C8 C7 C12 C11 . . . . 3.98(16) ?
    O2 C7 C12 C13 . . . . 4.86(17) ?
    C8 C7 C12 C13 . . . . -175.47(11) ?
    C14 N1 C13 O3 . . . . 2.23(17) ?
    C14 N1 C13 C12 . . . . -179.37(10) ?
    C11 C12 C13 O3 . . . . -6.08(17) ?
    C7 C12 C13 O3 . . . . 173.39(11) ?
    C11 C12 C13 N1 . . . . 175.56(10) ?
    C7 C12 C13 N1 . . . . -4.97(16) ?
    C13 N1 C14 C15 . . . . -92.17(13) ?
    N1 C14 C15 N2 . . . . 66.25(13) ?
    O1 C1 C2 C3 . . . . 177.79(12) ?
    C6 C1 C2 C3 . . . . -1.91(19) ?
    C1 C2 C3 C4 . . . . 0.4(2) ?
    C2 C3 C4 C5 . . . . 1.1(2) ?
    C3 C4 C5 C6 . . . . -1.0(2) ?
    C4 C5 C6 C1 . . . . -0.5(2) ?
    O1 C1 C6 C5 . . . . -177.71(12) ?
    C2 C1 C6 C5 . . . . 1.98(19) ?
loop_
    _geom_hbond_atom_site_label_D
    _geom_hbond_atom_site_label_H
    _geom_hbond_atom_site_label_A
    _geom_hbond_site_symmetry_A
    _geom_hbond_distance_DH
    _geom_hbond_distance_HA
    _geom_hbond_distance_DA
    _geom_hbond_angle_DHA
    _geom_hbond_publ_flag
    O1 H1 O3 4_565 0.82 1.87 2.6696(13) 166 yes
    N1 H1N O2 . 0.86 1.93 2.6490(13) 140 yes
    N2 H2A O1 . 0.89 2.21 2.8995(14) 134 yes
    N2 H2A O3 . 0.89 2.56 3.0547(13) 116 yes
    N2 H2B O2 3_665 0.89 1.93 2.7506(13) 152 yes
    N2 H2C O2 2_645 0.89 1.81 2.6939(13) 174 yes
_iucr_refine_instructions_details
;
TITL import                 R =  New: P21/c
CELL  0.71073  12.6494  13.2145   8.5445   90.000  100.637   90.000
ZERR     4.00   0.0004   0.0006   0.0004    0.000    0.002    0.000
LATT   1
SYMM  - X, 1/2 + Y, 1/2 - Z
SFAC  C    H    N    O
UNIT  60   72   8    12
MERG   2
FMAP   2
PLAN   20
ACTA
BOND   $H
CONF
L.S.   5
WGHT    0.044800    0.449800
FVAR       0.93756
O2    4    0.593065    0.658076    0.291447    11.00000    0.02659    0.01609 =
         0.01883    0.00036    0.00228    0.00274
O3    4    0.561577    0.345243    0.373859    11.00000    0.02727    0.01633 =
         0.03210    0.00164   -0.00026    0.00156
N1    3    0.478646    0.489399    0.278803    11.00000    0.02172    0.01428 =
         0.02125   -0.00050    0.00077    0.00062
AFIX   3
H1N   2    0.484496    0.553229    0.262693    11.00000   -1.20000
AFIX   0
N2    3    0.436331    0.322027    0.034165    11.00000    0.02169    0.01753 =
         0.01634   -0.00127    0.00263   -0.00204
AFIX   3
H2A   2    0.503591    0.342097    0.070055    11.00000   -1.20000
H2B   2    0.428691    0.305997   -0.068445    11.00000   -1.20000
H2C   2    0.421891    0.268097    0.089055    11.00000   -1.20000
AFIX   0
C7    1    0.674973    0.603031    0.364415    11.00000    0.02420    0.01885 =
         0.01481   -0.00223    0.00420    0.00316
C8    1    0.777472    0.647763    0.409589    11.00000    0.02840    0.02052 =
         0.03782   -0.00137    0.00521   -0.00276
AFIX  43
H8    2    0.786924    0.714782    0.381933    11.00000   -1.20000
AFIX   0
C9    1    0.863935    0.595335    0.493313    11.00000    0.02191    0.03100 =
         0.04617   -0.00674   -0.00013   -0.00338
AFIX  43
H9    2    0.930177    0.627371    0.521539    11.00000   -1.20000
AFIX   0
C10   1    0.852815    0.494770    0.535926    11.00000    0.02500    0.02842 =
         0.03319   -0.00524   -0.00499    0.00603
AFIX  43
H10   2    0.910556    0.459878    0.595027    11.00000   -1.20000
AFIX   0
C11   1    0.754996    0.447836    0.489175    11.00000    0.02739    0.01890 =
         0.02034   -0.00300    0.00091    0.00378
AFIX  43
H11   2    0.747842    0.380337    0.516214    11.00000   -1.20000
AFIX   0
C12   1    0.665637    0.498526    0.401984    11.00000    0.02219    0.01767 =
         0.01501   -0.00275    0.00300    0.00139
C13   1    0.565531    0.438671    0.352408    11.00000    0.02397    0.01682 =
         0.01473   -0.00206    0.00290    0.00230
C14   1    0.374975    0.441259    0.224994    11.00000    0.02010    0.01921 =
         0.02086   -0.00128    0.00333    0.00139
AFIX  23
H14A  2    0.318220    0.488941    0.234602    11.00000   -1.20000
H14B  2    0.368092    0.383915    0.293271    11.00000   -1.20000
AFIX   0
C15   1    0.360812    0.405327    0.053917    11.00000    0.02108    0.01773 =
         0.02034    0.00153    0.00038    0.00183
AFIX  23
H15A  2    0.287499    0.382001    0.019457    11.00000   -1.20000
H15B  2    0.372616    0.461699   -0.013510    11.00000   -1.20000
AFIX   0
O1    4    0.655590    0.328990   -0.021087    11.00000    0.02439    0.02326 =
         0.04357   -0.01136    0.00964   -0.00465
AFIX   3
H1    2    0.633380    0.275800   -0.064417    11.00000   -1.50000
AFIX   0
C1    1    0.763004    0.339794   -0.026085    11.00000    0.02366    0.01568 =
         0.02397    0.00342    0.00333   -0.00044
C2    1    0.825293    0.399576    0.088692    11.00000    0.03584    0.02142 =
         0.02349    0.00109    0.00299   -0.00409
AFIX  43
H2    2    0.794236    0.433184    0.164486    11.00000   -1.20000
AFIX   0
C3    1    0.934423    0.408575    0.088956    11.00000    0.03400    0.02880 =
         0.04199    0.00497   -0.00762   -0.00986
AFIX  43
H3    2    0.976871    0.448224    0.165919    11.00000   -1.20000
AFIX   0
C4    1    0.980852    0.359316   -0.023811    11.00000    0.02396    0.03109 =
         0.07085    0.01046    0.01008   -0.00099
AFIX  43
H4    2    1.054397    0.364834   -0.021696    11.00000   -1.20000
AFIX   0
C5    1    0.917603    0.301841   -0.139705    11.00000    0.03882    0.02467 =
         0.05427    0.00293    0.02315    0.00254
AFIX  43
H5    2    0.948542    0.269482   -0.216783    11.00000   -1.20000
AFIX   0
C6    1    0.808571    0.292101   -0.141869    11.00000    0.03378    0.01922 =
         0.02718   -0.00040    0.00743   -0.00088
AFIX  43
H6    2    0.766046    0.253758   -0.220586    11.00000   -1.20000
HKLF 4  1.0  0.00  0.00  1.00  0.00 -1.00  0.00  1.00  0.00  0.00
REM  import                 R =  New: P21/c
REM R1 =  0.0397 for   2650 Fo > 4sig(Fo)  and  0.0510 for all   3208 data
REM    181 parameters refined using      0 restraints
END
WGHT      0.0448      0.4499
REM Highest difference peak  0.271,  deepest hole -0.209,  1-sigma level  0.044
Q1    1   0.6777  0.5436  0.3578  11.00000  0.05    0.27
Q2    1   0.6218  0.4742  0.3846  11.00000  0.05    0.25
Q3    1   0.6642  0.5558  0.4137  11.00000  0.05    0.23
Q4    1   0.6967  0.4811  0.4698  11.00000  0.05    0.22
Q5    1   0.7196  0.6281  0.4153  11.00000  0.05    0.20
Q6    1   0.5911  0.7204  0.2931  11.00000  0.05    0.19
Q7    1   0.4277  0.4656  0.2579  11.00000  0.05    0.18
Q8    1   0.8024  0.4796  0.4971  11.00000  0.05    0.18
Q9    1   0.7980  0.2969 -0.0571  11.00000  0.05    0.18
Q10   1   0.3736  0.4228  0.1480  11.00000  0.05    0.17
Q11   1   0.8833  0.3798  0.1045  11.00000  0.05    0.17
Q12   1   0.7879  0.3967 -0.0055  11.00000  0.05    0.17
Q13   1   0.5591  0.7005  0.3512  11.00000  0.05    0.16
Q14   1   0.8640  0.5371  0.4814  11.00000  0.05    0.16
Q15   1   0.5176  0.4630  0.3170  11.00000  0.05    0.15
Q16   1   0.8000  0.3482  0.0535  11.00000  0.05    0.15
Q17   1   0.7828  0.3300 -0.0946  11.00000  0.05    0.15
Q18   1   0.4802  0.6527  0.3573  11.00000  0.05    0.15
Q19   1   0.8058  0.6215  0.4894  11.00000  0.05    0.15
Q20   1   0.5871  0.3192  0.4724  11.00000  0.05    0.14
;
