# Supplementary material for: 2-[(2-Aza­niumyleth­yl)carbamo­yl]phenolate–phenol (1/1)
Source: Acta Crystallogr Sect E Struct Rep Online. 2013 Mar 6;69(Pt 4):o497. doi: 10.1107/S1600536813005849 (PMC3629528; doi:10.1107/S1600536813005849)
Supplement: Supplementary file 2 [file e-69-0o497-Isup2.hkl]

#
# h,k,l, Fc-squared, Fo-squared, sigma(Fo-squared) and status flag
#
data_I
_shelx_title ' import                 R =  New: P21/c'
_shelx_refln_list_code          4
_shelx_F_calc_maximum      115.12
_exptl_crystal_F_000       584.00
_reflns_d_resolution_high  0.7696
 
loop_
 _symmetry_equiv_pos_as_xyz
 'x, y, z'
 '-x, y+1/2, -z+1/2'
 '-x, -y, -z'
 'x, -y-1/2, z-1/2'
 
_cell_length_a    12.6494
_cell_length_b    13.2145
_cell_length_c     8.5445
_cell_angle_alpha  90.000
_cell_angle_beta  100.637
_cell_angle_gamma  90.000
 
_shelx_F_squared_multiplier     1.000
 
loop_
 _refln_index_h
 _refln_index_k
 _refln_index_l
 _refln_F_squared_calc
 _refln_F_squared_meas
 _refln_F_squared_sigma
 _refln_observed_status
   2   0   0        8.74        5.06      0.42 o
   3   0   0        1.22        0.89      0.24 o
   4   0   0     1597.76     1595.99     30.08 o
   5   0   0     2427.46     2484.65     46.77 o
   6   0   0       30.88       30.62      1.55 o
   7   0   0      302.47      367.00      8.70 o
   8   0   0      220.09      238.01      7.50 o
   9   0   0      998.34      925.49     25.69 o
  10   0   0     1064.78     1076.30     29.82 o
  11   0   0       41.03       59.51      3.37 o
  12   0   0      358.50      353.06     11.08 o
  13   0   0        0.02        6.50      2.66 o
  14   0   0      136.84      160.18      5.94 o
  15   0   0       13.52        8.04      3.59 o
   2   1   0     4377.04     3928.37     84.20 o
   3   1   0      302.03      259.27      6.21 o
   4   1   0      434.59      422.35      6.88 o
   5   1   0      505.08      516.02      8.34 o
   6   1   0      193.78      199.16      4.49 o
   7   1   0      651.95      695.66     12.24 o
   8   1   0      323.43      331.91      6.30 o
   9   1   0       13.18       13.59      0.94 o
  10   1   0       67.60       63.39      2.24 o
  11   1   0      173.50      171.77      5.34 o
  12   1   0      228.64      231.94      6.73 o
  13   1   0       67.37       65.81      3.51 o
  14   1   0       17.65       17.55      2.74 o
  15   1   0        1.40        4.09      2.27 o
  16   1   0        0.46        2.68      3.66 o
   0   2   0     1667.95     1297.01     80.36 o
   1   2   0      371.56      340.35      4.84 o
   2   2   0        9.09       11.44      0.63 o
   3   2   0        4.30        2.67      0.60 o
   4   2   0      135.18      152.86      4.30 o
   5   2   0     1333.21     1286.46     53.02 o
   6   2   0     1535.25     1632.15     31.36 o
   7   2   0        8.04       10.32      1.43 o
   8   2   0      620.79      607.81     14.79 o
   9   2   0      158.99      169.45      6.16 o
  10   2   0      186.07      190.06      4.88 o
  11   2   0       43.92       48.04      2.68 o
  12   2   0        1.78        2.24      1.25 o
  13   2   0       58.93       58.22      3.96 o
  14   2   0        2.81        6.95      1.97 o
  15   2   0        9.88        7.99      4.28 o
  16   2   0        4.14       15.01      4.53 o
   1   3   0      969.12      932.02     14.43 o
   2   3   0     1069.55     1064.33     19.29 o
   3   3   0       62.74       76.97      1.63 o
   4   3   0     1148.79     1113.14     17.66 o
   5   3   0     4310.60     4375.44     82.05 o
   6   3   0      181.01      175.14      5.25 o
   7   3   0       74.46       64.45      2.53 o
   8   3   0      268.52      252.47      6.14 o
   9   3   0      104.46      108.64      4.38 o
  10   3   0       32.79       35.10      2.79 o
  11   3   0      288.33      279.94     10.45 o
  12   3   0       48.21       51.16      3.15 o
  13   3   0       36.64       44.31      3.46 o
  14   3   0       28.19       38.57      6.18 o
  15   3   0        8.62       14.95      4.90 o
   0   4   0     5930.59     5637.74    105.52 o
   1   4   0        5.31        4.76      0.52 o
   2   4   0        0.04        0.99      0.40 o
   3   4   0      956.96      932.39     13.99 o
   4   4   0       60.63       69.57      1.92 o
   5   4   0     1383.51     1492.10     25.92 o
   6   4   0      480.94      559.29     11.90 o
   7   4   0       93.38       87.52      4.79 o
   8   4   0       63.49       68.50      4.78 o
   9   4   0      153.53      150.29      5.66 o
  10   4   0       40.54       40.71      3.21 o
  11   4   0        7.98       10.71      3.83 o
  12   4   0        0.73       -0.34      2.89 o
  13   4   0        1.45        2.32      3.72 o
  14   4   0       31.63       30.68      6.05 o
  15   4   0       53.27       70.86      9.00 o
   1   5   0      128.16      131.14      2.63 o
   2   5   0      400.11      408.55      7.12 o
   3   5   0       23.99       24.64      1.21 o
   4   5   0      662.80      623.11     11.76 o
   5   5   0      753.24      820.18     15.06 o
   6   5   0        1.90        3.35      0.79 o
   7   5   0      250.22      264.71      5.64 o
   8   5   0      144.91      145.93      4.26 o
   9   5   0      697.60      682.96     21.66 o
  10   5   0       52.42       38.98      4.15 o
  11   5   0       41.73       39.86      6.37 o
  12   5   0       93.64       87.01      9.54 o
  13   5   0        2.08        6.93      4.23 o
  14   5   0       33.56       35.31      6.78 o
  15   5   0        0.09       -0.99      3.97 o
   0   6   0     3989.04     4277.42     93.15 o
   1   6   0     2970.67     3069.93     44.14 o
   2   6   0      526.91      539.91      9.54 o
   3   6   0       64.48       64.60      2.10 o
   4   6   0      260.67      272.01      8.67 o
   5   6   0       89.87       86.80      2.88 o
   6   6   0       44.44       46.33      2.08 o
   7   6   0       83.24       79.57      2.74 o
   8   6   0       22.51       23.68      1.18 o
   9   6   0      632.19      611.07     18.98 o
  10   6   0       10.25        8.22      1.71 o
  11   6   0      157.40      173.68     12.54 o
  12   6   0      180.05      160.83     12.24 o
  13   6   0        5.12        0.98      3.73 o
  14   6   0        3.91        8.87      4.89 o
  15   6   0        0.84        7.18      5.16 o
   1   7   0     1002.73     1109.87     30.13 o
   2   7   0       43.51       45.52      2.18 o
   3   7   0      209.70      234.23      5.04 o
   4   7   0      807.54      798.54     13.58 o
   5   7   0      438.58      422.88      9.11 o
   6   7   0       20.25       15.52      1.48 o
   7   7   0        0.08       -0.54      0.91 o
   8   7   0      493.31      492.03      9.04 o
   9   7   0      216.20      222.22      5.78 o
  10   7   0      220.60      207.69     14.20 o
  11   7   0      194.12      165.57     12.73 o
  12   7   0       11.07       12.61      4.87 o
  13   7   0        1.05        3.14      4.51 o
  14   7   0        0.03        0.57      4.60 o
   0   8   0      144.88      117.01      5.79 o
   1   8   0      275.96      272.81      7.18 o
   2   8   0        5.96        9.31      1.27 o
   3   8   0       11.77       11.09      1.36 o
   4   8   0      115.12      132.52      3.73 o
   5   8   0      254.55      252.05      6.29 o
   6   8   0     1238.54     1205.75     22.38 o
   7   8   0       16.94       20.44      1.87 o
   8   8   0       41.53       44.55      2.26 o
   9   8   0       24.07       23.66      1.78 o
  10   8   0       13.61       19.89      5.61 o
  11   8   0      202.05      188.72     14.06 o
  12   8   0        0.07       -3.57      3.57 o
  13   8   0       11.21        5.77      4.78 o
  14   8   0       17.15       29.73      7.58 o
   1   9   0       14.13       14.82      1.79 o
   2   9   0      317.13      342.28      8.73 o
   3   9   0        5.37        3.82      1.21 o
   4   9   0        0.99        0.09      0.90 o
   5   9   0       50.68       53.33      2.27 o
   6   9   0      121.12      120.90      4.60 o
   7   9   0        0.76        1.49      1.37 o
   8   9   0       82.61       76.02      3.47 o
   9   9   0      417.76      419.78     15.11 o
  10   9   0      251.99      245.79      6.95 o
  11   9   0       13.42        9.23      4.96 o
  12   9   0       93.01       90.20     11.06 o
  13   9   0       40.09       35.74      8.16 o
   0  10   0       18.36       15.59      2.80 o
   1  10   0      544.34      563.32     13.26 o
   2  10   0       43.33       45.70      3.04 o
   3  10   0       57.57       54.47      3.25 o
   4  10   0      622.02      606.23     14.54 o
   5  10   0     1193.26     1139.71     28.50 o
   6  10   0     1776.15     1805.26     36.68 o
   7  10   0      167.26      177.06      9.50 o
   8  10   0      185.13      200.02      6.26 o
   9  10   0      137.33      131.38      5.22 o
  10  10   0        4.34        6.21      1.48 o
  11  10   0       18.09       15.59      5.97 o
  12  10   0        5.36       10.14      5.82 o
  13  10   0        5.40        1.65      5.21 o
   1  11   0        4.44        3.47      1.49 o
   2  11   0      316.31      294.30      8.33 o
   3  11   0       14.19       17.22      2.67 o
   4  11   0       26.57       25.52      2.41 o
   5  11   0      153.08      166.05      7.26 o
   6  11   0      336.52      356.99     11.66 o
   7  11   0       96.20       97.21      5.68 o
   8  11   0      182.60      169.26      7.38 o
   9  11   0      244.32      243.00     10.28 o
  10  11   0      161.88      156.93      7.71 o
  11  11   0      108.03      134.74     20.70 o
  12  11   0       11.99       10.48      6.17 o
   0  12   0     1298.71     1164.21     35.51 o
   1  12   0      579.87      551.46     13.57 o
   2  12   0       31.47       33.29      3.11 o
   3  12   0        7.39        8.46      1.90 o
   4  12   0      194.08      169.86      7.59 o
   5  12   0        5.43        6.19      2.45 o
   6  12   0       24.29       24.59      3.43 o
   7  12   0        2.55       -0.09      2.33 o
   8  12   0        0.19        2.99      2.54 o
   9  12   0       81.16       85.61      7.16 o
  10  12   0      231.22      248.41     10.55 o
  11  12   0       78.04       73.82      4.99 o
   1  13   0       31.64       29.33      4.20 o
   2  13   0       51.93       40.37      3.39 o
   3  13   0       98.20       96.14      6.44 o
   4  13   0      107.78      107.62      7.14 o
   5  13   0      135.93      150.25      7.88 o
   6  13   0      176.15      187.25     12.46 o
   7  13   0       10.37        5.07      2.64 o
   8  13   0        1.40       -0.67      2.54 o
   9  13   0        0.00        2.73      2.73 o
  10  13   0       80.39       98.47      6.66 o
   0  14   0       93.95       81.17     11.32 o
   1  14   0        1.05        4.01      2.04 o
   2  14   0       24.05       26.60      3.85 o
   3  14   0       61.40       53.14      5.05 o
   4  14   0       67.55       66.19      5.53 o
   5  14   0       44.70       40.50      4.58 o
   6  14   0        5.77        5.11      2.82 o
   7  14   0        0.09        1.69      2.99 o
   8  14   0       10.68       14.55      7.81 o
   9  14   0        2.45        1.31      2.84 o
   1  15   0        2.10        1.10      2.48 o
   2  15   0        1.98        1.64      2.54 o
   3  15   0       41.88       46.86      5.05 o
   4  15   0        0.83        0.61      2.58 o
   5  15   0        0.16        4.09      2.85 o
   6  15   0        0.73        2.14      2.68 o
   7  15   0       52.00       63.88      6.83 o
   0  16   0       95.20       87.96     12.34 o
   1  16   0       12.35       17.95      3.71 o
   2  16   0       36.37       36.04      4.78 o
   3  16   0        4.91        6.21      3.22 o
   4  16   0        1.95        3.20      3.01 o
   5  16   0       90.10       91.95      7.10 o
   1  17   0        1.79       -0.23      3.66 o
   2  17   0       12.18       11.15      3.56 o
 -16   1   1       11.35       11.23      2.08 o
 -15   1   1       17.66       15.69      2.82 o
 -14   1   1       15.52       17.04      2.01 o
 -13   1   1       30.23       31.10      2.44 o
 -12   1   1       59.51       68.78      5.31 o
 -11   1   1     1852.99     1819.10     31.16 o
 -10   1   1      360.12      349.81      7.58 o
  -9   1   1      135.16      135.34      3.09 o
  -8   1   1      263.84      266.80      5.23 o
  -7   1   1     1258.62     1343.37     25.97 o
  -6   1   1      105.92       99.85      2.66 o
  -5   1   1       59.29       67.00      1.78 o
  -4   1   1      185.43      190.31      3.31 o
  -3   1   1     1719.56     1622.68     24.99 o
  -2   1   1     1767.50     1830.99     28.10 o
  -1   1   1        3.78       -0.56      0.56 o
   0   1   1      306.88      277.38      5.93 o
   1   1   1     1679.82     1774.53     21.50 o
   2   1   1      519.22      437.86      4.79 o
   3   1   1     2094.20     2098.60     23.83 o
   4   1   1       41.55       44.62      1.29 o
   5   1   1     1133.24     1209.87     15.47 o
   6   1   1       20.77       13.56      0.90 o
   7   1   1      499.39      514.52      7.91 o
   8   1   1       36.50       44.09      1.63 o
   9   1   1     1500.79     1469.99     25.44 o
  10   1   1     1052.21     1039.07     20.48 o
  11   1   1        9.32        8.43      1.62 o
  12   1   1        0.33        0.59      0.89 o
  13   1   1        9.40        8.73      2.12 o
  14   1   1        2.03        1.56      1.88 o
  15   1   1      112.10      124.86      6.11 o
 -16   2   1      296.80      326.44     18.04 o
 -15   2   1        7.33       11.54      4.35 o
 -14   2   1        0.12       -0.19      1.75 o
 -13   2   1      181.33      162.72      6.66 o
 -12   2   1      667.40      676.79     16.38 o
 -11   2   1      578.39      590.27     14.36 o
 -10   2   1      103.21       92.22      2.90 o
  -9   2   1        9.75        7.74      1.38 o
  -8   2   1      162.14      170.21      5.30 o
  -7   2   1      450.21      534.30     22.57 o
  -6   2   1     1372.42     1467.63     25.21 o
  -5   2   1      888.47      869.76     15.06 o
  -4   2   1     1332.32     1254.53     21.43 o
  -3   2   1     1358.40     1325.21     17.89 o
  -2   2   1    12071.57    10789.69    388.78 o
  -1   2   1     1708.98     1819.61     22.88 o
   0   2   1        9.70        0.44      0.33 o
   1   2   1     6873.97     6235.33     73.58 o
   2   2   1     1755.44     1705.00     18.68 o
   3   2   1       98.88       96.93      1.59 o
   4   2   1     1548.33     1506.33     18.11 o
   5   2   1      896.82      901.98     12.31 o
   6   2   1      977.09     1017.18     13.92 o
   7   2   1       36.38       51.03      1.35 o
   8   2   1        5.94       12.44      1.16 o
   9   2   1       42.29       42.71      1.82 o
  10   2   1      554.12      552.31     10.36 o
  11   2   1      121.98      127.05      4.46 o
  12   2   1       60.18       61.19      5.11 o
  13   2   1      203.09      204.22      7.74 o
  14   2   1      174.99      188.86      7.54 o
  15   2   1      276.18      308.08     16.76 o
 -16   3   1        9.07       24.17      6.01 o
 -15   3   1       15.57       17.44      5.15 o
 -14   3   1       16.44       19.44      5.06 o
 -13   3   1       55.48       60.33      7.57 o
 -12   3   1      953.92      849.69     36.61 o
 -11   3   1       28.20       28.10      3.48 o
 -10   3   1      381.69      416.71     11.26 o
  -9   3   1       74.38       75.48      3.68 o
  -8   3   1       33.42       38.88      2.22 o
  -7   3   1       28.69       31.71      2.71 o
  -6   3   1     1350.15     1422.40     24.46 o
  -5   3   1      482.34      510.59      8.57 o
  -4   3   1     1345.96     1402.92     23.81 o
  -3   3   1       94.13      117.62      4.01 o
  -2   3   1      977.25      921.02     12.66 o
  -1   3   1       54.02       35.42      0.96 o
   0   3   1    13252.84    10758.48    174.77 o
   1   3   1      458.16      566.54      7.61 o
   2   3   1     1901.88     2093.36     26.50 o
   3   3   1     2175.15     2295.63     27.51 o
   4   3   1     1972.52     2142.41     28.78 o
   5   3   1      160.14      167.06      3.33 o
   6   3   1      150.70      172.73      3.59 o
   7   3   1      149.68      159.40      5.02 o
   8   3   1      119.45      108.09      2.74 o
   9   3   1      194.53      191.49      6.61 o
  10   3   1      438.64      412.71      9.32 o
  11   3   1      143.85      130.63      4.53 o
  12   3   1        3.84        6.86      2.06 o
  13   3   1        1.62        1.90      1.53 o
  14   3   1        0.34        1.51      3.22 o
  15   3   1        2.42        7.21      4.19 o
 -15   4   1       47.66       56.87      8.11 o
 -14   4   1        0.47        0.51      3.63 o
 -13   4   1       56.89       51.41      7.50 o
 -12   4   1        1.69        2.95      3.44 o
 -11   4   1       35.84       36.15      5.76 o
 -10   4   1       78.60       85.26      4.59 o
  -9   4   1      799.39      794.27     19.72 o
  -8   4   1      624.63      636.85     19.72 o
  -7   4   1        0.07        0.41      1.02 o
  -6   4   1     2945.57     3087.39     47.84 o
  -5   4   1     1498.82     1484.53     23.50 o
  -4   4   1     1832.25     1814.97     26.68 o
  -3   4   1     1546.33     1443.84     19.76 o
  -2   4   1      318.04      325.12      5.02 o
  -1   4   1     2625.77     2633.74     33.27 o
   0   4   1     6556.69     6259.69     78.05 o
   1   4   1     2376.81     2297.28     29.19 o
   2   4   1      327.16      321.77      4.79 o
   3   4   1     1053.65     1069.98     16.04 o
   4   4   1        3.21        0.90      0.48 o
   5   4   1      339.87      429.18      7.47 o
   6   4   1      608.02      634.32     11.78 o
   7   4   1     1246.37     1230.99     24.14 o
   8   4   1      310.20      302.69      6.81 o
   9   4   1       24.77       22.93      1.65 o
  10   4   1       44.58       37.07      2.33 o
  11   4   1        9.56       15.06      1.90 o
  12   4   1        2.44        0.82      1.31 o
  13   4   1      124.53      125.55     10.10 o
  14   4   1       19.91       25.04      5.57 o
  15   4   1       22.78       28.32      5.89 o
 -15   5   1        5.57        4.43      4.52 o
 -14   5   1        7.72       11.98      4.72 o
 -13   5   1        3.42       -0.46      3.78 o
 -12   5   1       19.15       15.30      4.76 o
 -11   5   1       20.36       20.38      4.89 o
 -10   5   1       37.88       50.90      4.66 o
  -9   5   1      141.17      127.96      9.97 o
  -8   5   1      257.76      265.62      6.59 o
  -7   5   1      802.67      846.83     14.00 o
  -6   5   1      736.43      773.22     12.92 o
  -5   5   1       81.82       83.34      2.27 o
  -4   5   1       15.44       12.82      0.97 o
  -3   5   1       15.04        9.21      0.71 o
  -2   5   1      818.68      869.32     13.25 o
  -1   5   1       80.20       98.99      2.05 o
   0   5   1       66.20       40.06      1.34 o
   1   5   1     1840.81     1725.40     24.55 o
   2   5   1     1113.83     1238.61     17.36 o
   3   5   1      161.71      165.24      3.32 o
   4   5   1       65.93       93.75      2.78 o
   5   5   1      290.51      324.99      6.06 o
   6   5   1       47.57       35.68      1.40 o
   7   5   1      180.34      192.33      4.53 o
   8   5   1       13.07       12.84      1.07 o
   9   5   1      646.91      634.09     15.76 o
  10   5   1      114.62      100.43      7.75 o
  11   5   1       16.44        7.02      3.91 o
  12   5   1       27.14       35.53      6.53 o
  13   5   1       87.21       73.06      8.87 o
  14   5   1        5.85        3.55      3.83 o
  15   5   1        0.42       -3.59      3.59 o
 -15   6   1        0.06        7.39      5.16 o
 -14   6   1       59.86       44.49      7.95 o
 -13   6   1        0.98       -0.08      3.77 o
 -12   6   1        9.88       10.57      4.70 o
 -11   6   1       13.85       12.63      4.61 o
 -10   6   1      255.25      253.61      8.79 o
  -9   6   1       33.91       36.68      2.28 o
  -8   6   1        1.36        3.70      0.96 o
  -7   6   1       57.08       67.55      2.13 o
  -6   6   1        0.09        2.95      1.10 o
  -5   6   1       63.15       73.05      2.83 o
  -4   6   1      129.74      160.80      3.75 o
  -3   6   1      304.65      308.42      5.97 o
  -2   6   1        3.43        4.91      0.87 o
  -1   6   1     2734.62     2863.25     41.36 o
   0   6   1       51.70       62.04      2.19 o
   1   6   1       52.07       52.79      2.11 o
   2   6   1       46.56       62.74      2.05 o
   3   6   1      171.51      150.08      3.50 o
   4   6   1       77.90       60.61      2.45 o
   5   6   1      272.06      284.42      6.35 o
   6   6   1        0.57        0.49      0.64 o
   7   6   1        8.20       11.58      1.20 o
   8   6   1      321.52      321.81      8.39 o
   9   6   1      188.18      167.92      5.96 o
  10   6   1      180.08      162.27     11.80 o
  11   6   1      187.56      153.21     11.72 o
  12   6   1       51.57       36.68      6.63 o
  13   6   1       40.79       45.97      7.53 o
  14   6   1       31.17       30.47      6.62 o
 -14   7   1       63.53       85.44     11.01 o
 -13   7   1        0.74        2.34      4.29 o
 -12   7   1        7.48       10.94      4.90 o
 -11   7   1        8.34       11.74      4.89 o
 -10   7   1       17.18       18.24      5.60 o
  -9   7   1      269.82      272.39      5.83 o
  -8   7   1      258.77      252.28      5.28 o
  -7   7   1      549.99      581.52     10.48 o
  -6   7   1      425.10      449.24      8.48 o
  -5   7   1       25.43       31.59      1.78 o
  -4   7   1      984.87      986.86     15.27 o
  -3   7   1        0.79        1.38      0.56 o
  -2   7   1      298.07      310.44      6.80 o
  -1   7   1      186.85      186.54      4.72 o
   0   7   1      720.49      759.99     16.14 o
   1   7   1      916.08      898.81     16.65 o
   2   7   1      257.47      226.39      5.38 o
   3   7   1      686.51      720.30     12.51 o
   4   7   1      265.13      283.51      5.73 o
   5   7   1       65.39       68.74      3.92 o
   6   7   1      220.02      214.24      4.73 o
   7   7   1        6.30        6.39      1.20 o
   8   7   1      358.32      348.98     11.49 o
   9   7   1       40.44       38.60      2.56 o
  10   7   1        2.50        3.38      3.95 o
  11   7   1        8.13       12.29      4.96 o
  12   7   1       31.67       60.06      8.52 o
  13   7   1       18.90       20.01      5.73 o
  14   7   1       14.49       22.99      6.06 o
 -14   8   1        0.71        7.47      5.67 o
 -13   8   1        5.79        8.84      5.18 o
 -12   8   1        1.40       -1.62      3.64 o
 -11   8   1      240.84      225.01     15.77 o
 -10   8   1        4.16       10.73      5.04 o
  -9   8   1      699.69      687.88     14.97 o
  -8   8   1      420.87      412.48      8.69 o
  -7   8   1      130.67      129.07      3.68 o
  -6   8   1     1036.16      996.28     17.15 o
  -5   8   1      368.31      358.29      7.34 o
  -4   8   1      585.66      641.85     11.39 o
  -3   8   1      812.64      849.84     16.01 o
  -2   8   1      344.53      315.51      8.00 o
  -1   8   1      202.48      255.83      6.87 o
   0   8   1        4.38        5.62      1.29 o
   1   8   1        1.41        1.72      1.04 o
   2   8   1      944.72      925.16     19.42 o
   3   8   1      143.59      147.41      4.13 o
   4   8   1       19.53       21.58      1.58 o
   5   8   1      124.71      129.93      4.16 o
   6   8   1      150.00      154.72      4.58 o
   7   8   1      194.76      198.38      5.85 o
   8   8   1        6.91        7.69      1.54 o
   9   8   1       36.00       39.42      3.25 o
  10   8   1       37.11       36.72      2.00 o
  11   8   1        9.70        0.00      3.61 o
  12   8   1       13.76       15.43      5.71 o
  13   8   1       31.26       30.63      6.83 o
 -13   9   1        1.00        1.46      5.02 o
 -12   9   1       11.91       13.41      5.79 o
 -11   9   1      181.44      168.84     13.59 o
 -10   9   1      113.28      113.09      4.08 o
  -9   9   1      327.74      314.97      8.11 o
  -8   9   1        7.09       11.88      1.68 o
  -7   9   1        1.67        1.67      1.18 o
  -6   9   1      972.30      932.52     17.87 o
  -5   9   1     1560.46     1522.51     27.75 o
  -4   9   1      253.76      254.84      6.92 o
  -3   9   1        7.77        7.44      1.30 o
  -2   9   1        6.60        8.06      1.91 o
  -1   9   1       49.42       51.98      3.13 o
   0   9   1      109.79      117.03      4.35 o
   1   9   1        3.06        6.12      1.62 o
   2   9   1      110.45      115.92      7.13 o
   3   9   1      858.15      823.94     17.79 o
   4   9   1     1685.44     1593.78     32.04 o
   5   9   1       52.68       52.01      2.24 o
   6   9   1      157.35      149.74      5.19 o
   7   9   1        8.29        5.24      1.85 o
   8   9   1      124.51      121.44      5.62 o
   9   9   1       33.99       32.35      7.98 o
  10   9   1       41.90       42.25      3.56 o
  11   9   1       68.07       76.90     10.02 o
  12   9   1       17.42       17.20      6.28 o
  13   9   1        1.12        2.55      4.76 o
 -13  10   1       13.88       14.43      6.91 o
 -12  10   1      164.56      207.91     16.52 o
 -11  10   1        2.51       -3.14      4.10 o
 -10  10   1       38.91       39.48      2.94 o
  -9  10   1       80.26       65.12      3.69 o
  -8  10   1      174.46      166.62      5.60 o
  -7  10   1       15.35       18.67      2.44 o
  -6  10   1       10.62       10.58      2.01 o
  -5  10   1       80.13       70.61      3.23 o
  -4  10   1      183.21      177.96      5.60 o
  -3  10   1       66.63       67.89      3.25 o
  -2  10   1        7.55        5.41      1.49 o
  -1  10   1      104.55      108.07      4.55 o
   0  10   1       28.79       23.72      2.32 o
   1  10   1        5.53        4.70      1.49 o
   2  10   1       63.58       67.63      3.73 o
   3  10   1       80.14       84.86      3.96 o
   4  10   1      390.88      397.52      9.96 o
   5  10   1      382.72      363.74     16.07 o
   6  10   1       65.96       65.86      4.64 o
   7  10   1       53.41       41.63      3.72 o
   8  10   1        1.27        0.95      1.81 o
   9  10   1        0.53        0.10      1.85 o
  10  10   1        2.55        2.88      1.85 o
  11  10   1       84.54       80.43     10.83 o
  12  10   1       31.61       48.99      8.99 o
 -12  11   1        9.50        8.85      6.37 o
 -11  11   1      114.52      138.58      6.66 o
 -10  11   1       43.96       52.22      4.63 o
  -9  11   1       38.63       41.21      4.41 o
  -8  11   1      157.62      164.68      7.44 o
  -7  11   1      254.33      255.67      9.40 o
  -6  11   1      857.31      846.86     27.49 o
  -5  11   1      448.25      412.16     19.12 o
  -4  11   1       65.47       68.22      3.63 o
  -3  11   1        6.09        5.50      1.67 o
  -2  11   1       15.21       17.72      2.25 o
  -1  11   1      276.83      266.37      7.83 o
   0  11   1      258.88      299.85      8.52 o
   1  11   1      112.15      128.44      5.02 o
   2  11   1        2.72        0.71      1.46 o
   3  11   1       16.21       15.29      2.20 o
   4  11   1      256.43      251.27      7.32 o
   5  11   1       12.54       14.24      2.75 o
   6  11   1      148.64      140.53      6.71 o
   7  11   1      120.17      116.04      6.19 o
   8  11   1       44.71       52.07      4.90 o
   9  11   1        0.01        2.24      2.15 o
  10  11   1       75.82       71.40      4.93 o
  11  11   1       71.87       76.33      4.62 o
  12  11   1        9.93        2.21      5.12 o
 -11  12   1      149.86      145.84     10.01 o
 -10  12   1        0.14        3.05      2.51 o
  -9  12   1      134.97      123.58      7.67 o
  -8  12   1       33.26       31.33      4.42 o
  -7  12   1        0.21        1.51      2.31 o
  -6  12   1       40.90       44.10      4.36 o
  -5  12   1        0.13       -0.70      1.97 o
  -4  12   1      126.08      130.93      7.31 o
  -3  12   1        3.91        1.20      2.24 o
  -2  12   1        7.30       11.79      2.16 o
  -1  12   1       75.56       68.80      4.21 o
   0  12   1        1.22       -0.08      1.56 o
   1  12   1        3.35        3.66      1.67 o
   2  12   1       14.33       16.44      2.32 o
   3  12   1      192.04      185.45      6.76 o
   4  12   1       41.31       40.48      4.13 o
   5  12   1       20.30       20.15      3.17 o
   6  12   1      181.63      178.51      8.03 o
   7  12   1       96.13       97.00      6.15 o
   8  12   1       18.41       19.94      6.91 o
   9  12   1        1.35        4.22      2.55 o
  10  12   1       50.83       50.46      9.11 o
  11  12   1        9.79       11.99      4.16 o
 -10  13   1       13.88       19.00      3.72 o
  -9  13   1       58.42       64.71      8.61 o
  -8  13   1       99.02       96.22      7.64 o
  -7  13   1        4.23        6.09      2.74 o
  -6  13   1       14.59       11.05      2.98 o
  -5  13   1       73.08       93.46      7.16 o
  -4  13   1      248.91      262.03     16.03 o
  -3  13   1        6.38        7.03      1.95 o
  -2  13   1        0.14       -0.19      1.64 o
  -1  13   1        0.80        1.02      2.33 o
   0  13   1      165.21      149.40      6.04 o
   1  13   1      220.03      212.40      7.23 o
   2  13   1      136.45      131.56      6.95 o
   3  13   1      408.35      414.62     13.52 o
   4  13   1        8.69        0.69      2.27 o
   5  13   1       34.65       30.05      3.96 o
   6  13   1        1.87       -0.87      2.18 o
   7  13   1      152.54      143.50      7.54 o
   8  13   1      127.63      132.04      8.59 o
   9  13   1      201.58      213.93     10.06 o
  10  13   1       56.25       81.55      5.94 o
  -9  14   1       32.10       28.13      4.62 o
  -8  14   1       73.46       80.08      7.30 o
  -7  14   1      149.25      147.16      8.08 o
  -6  14   1       57.25       59.34      5.59 o
  -5  14   1       24.60       19.37      3.66 o
  -4  14   1       48.29       46.17      8.46 o
  -3  14   1      341.74      307.04     13.26 o
  -2  14   1       65.75       57.32      4.13 o
  -1  14   1      356.13      349.70     10.22 o
   0  14   1        0.53        2.64      2.08 o
   1  14   1       40.12       36.14      3.43 o
   2  14   1       11.74       11.36      3.05 o
   3  14   1        0.86        6.31      4.10 o
   4  14   1       71.34       74.56      5.93 o
   5  14   1      307.34      324.65     11.85 o
   6  14   1        9.59        9.08      3.07 o
   7  14   1        0.88        0.20      2.78 o
   8  14   1       12.57       20.90      4.00 o
  -7  15   1       58.11       64.17      6.95 o
  -6  15   1        0.04       -0.42      3.05 o
  -5  15   1       10.84        9.50      3.41 o
  -4  15   1        0.55        2.85      2.73 o
  -3  15   1       24.35       26.15      4.03 o
  -2  15   1       95.32       91.78      6.78 o
  -1  15   1      247.33      250.65     10.20 o
   0  15   1      193.22      165.86      6.96 o
   1  15   1        0.41        1.60      2.49 o
   2  15   1       28.49       30.37      4.22 o
   3  15   1       70.85       75.99      6.16 o
   4  15   1       28.82       25.23      4.21 o
   5  15   1        4.05        6.16      3.28 o
   6  15   1       23.78       26.38      5.27 o
   7  15   1       28.53       40.96      5.55 o
  -5  16   1       47.96       64.17      9.54 o
  -4  16   1        6.23       12.36      3.75 o
  -3  16   1       11.61       22.30      4.13 o
  -2  16   1       72.67       51.57      5.94 o
  -1  16   1       54.37       64.72      5.86 o
   0  16   1        1.54        1.93      3.59 o
   1  16   1       66.57       58.00      5.64 o
   2  16   1        0.04       -0.80      2.64 o
   3  16   1        2.24        3.06      2.82 o
   4  16   1       59.87       67.62      6.24 o
   5  16   1      473.08      524.83     17.97 o
  -1  17   1       41.06       42.78      6.99 o
   0  17   1       35.64       32.82      6.27 o
   1  17   1       68.42       58.99      7.64 o
 -16   0   2       42.50       58.61      7.05 o
 -15   0   2       24.44       18.25      4.49 o
 -14   0   2      276.32      300.34     11.10 o
 -13   0   2       25.29       32.58      3.66 o
 -12   0   2      628.79      587.53     25.18 o
 -11   0   2      340.46      341.47     12.57 o
 -10   0   2       84.81       84.92      4.02 o
  -9   0   2      239.52      241.31      8.02 o
  -8   0   2      276.83      328.96      9.75 o
  -7   0   2       75.63       71.43      2.53 o
  -6   0   2      353.25      404.11      9.67 o
  -5   0   2      441.78      445.34     11.09 o
  -4   0   2      641.34      647.45     18.29 o
  -3   0   2     2359.32     2214.12    101.75 o
   1   0   2     1593.69     1471.57     22.93 o
   2   0   2     1400.95     1331.23     20.81 o
   3   0   2      343.11      327.48      6.15 o
   4   0   2      456.15      456.31     15.05 o
   5   0   2      162.65      142.46      2.84 o
   6   0   2       30.54       26.37      1.16 o
   7   0   2        1.46        3.61      0.83 o
   8   0   2      902.71      868.76     22.91 o
   9   0   2     1445.52     1437.42     39.60 o
  10   0   2     4602.77     4595.47    122.38 o
  11   0   2       82.80       90.87      9.07 o
  12   0   2       47.18       48.71      3.46 o
  13   0   2        9.21       12.23      3.34 o
  14   0   2       38.77       38.00      5.12 o
  15   0   2       14.97       17.99      4.23 o
 -16   1   2       17.83       24.24      2.76 o
 -15   1   2       18.50       14.63      2.02 o
 -14   1   2       17.40       21.00      5.55 o
 -13   1   2      491.44      468.33     13.36 o
 -12   1   2       23.05       23.41      1.43 o
 -11   1   2      225.76      206.93      4.58 o
 -10   1   2       23.43       28.11      1.53 o
  -9   1   2        4.01        5.94      0.74 o
  -8   1   2      113.93      109.49      2.76 o
  -7   1   2      123.91      117.97      2.53 o
  -6   1   2     1456.84     1484.47     23.37 o
  -5   1   2       64.02       61.96      2.35 o
  -4   1   2      241.99      209.70      7.78 o
  -3   1   2        0.96       10.59      0.65 o
  -2   1   2     2953.01     3022.66     40.43 o
  -1   1   2      333.73      389.67      5.67 o
   0   1   2       17.91       17.78      0.65 o
   1   1   2      993.34     1004.63     11.74 o
   2   1   2       77.36       90.90      1.46 o
   3   1   2      417.80      399.33      4.75 o
   4   1   2      545.96      517.52      6.61 o
   5   1   2      138.34      123.00      3.02 o
   6   1   2      286.98      314.04      4.60 o
   7   1   2        0.98        1.58      0.46 o
   8   1   2       46.21       55.66      2.04 o
   9   1   2      252.73      257.27      5.07 o
  10   1   2        4.08        2.76      1.65 o
  11   1   2      129.86      128.13      4.60 o
  12   1   2       20.10       18.88      1.86 o
  13   1   2      141.84      148.62      6.14 o
  14   1   2        0.44        0.10      1.26 o
  15   1   2        0.04        0.08      2.12 o
 -16   2   2        0.80        4.84      2.22 o
 -15   2   2        2.42        4.39      3.96 o
 -14   2   2        4.50        8.45      2.20 o
 -13   2   2        9.63       13.32      2.53 o
 -12   2   2       49.31       47.05      5.61 o
 -11   2   2      136.78      133.62      6.19 o
 -10   2   2       74.37       73.50      2.22 o
  -9   2   2        0.07        0.39      0.59 o
  -8   2   2        6.83        9.87      0.88 o
  -7   2   2      163.25      186.46      3.60 o
  -6   2   2      345.46      352.55      6.65 o
  -5   2   2      408.38      426.42      7.86 o
  -4   2   2       58.97       63.85      1.39 o
  -3   2   2      689.68      675.55     10.18 o
  -2   2   2     8513.55     8016.57    112.83 o
  -1   2   2     1007.65      925.37     11.97 o
   0   2   2      144.47      104.33      1.66 o
   1   2   2     7385.22     6869.71     77.39 o
   2   2   2      115.81      137.87      1.98 o
   3   2   2       55.56       54.07      1.09 o
   4   2   2     2055.06     2300.73     29.19 o
   5   2   2      628.06      711.83     10.13 o
   6   2   2       14.11       13.25      0.94 o
   7   2   2      189.31      199.21      3.78 o
   8   2   2       14.48       14.27      0.92 o
   9   2   2      219.53      222.10      4.52 o
  10   2   2      163.21      153.46      4.30 o
  11   2   2       15.82       16.96      1.73 o
  12   2   2        2.74        1.69      1.65 o
  13   2   2        2.76        3.67      1.92 o
  14   2   2        1.55        0.21      2.97 o
  15   2   2       71.53      100.78      9.29 o
 -16   3   2        0.02       -0.15      4.11 o
 -15   3   2        0.19       -0.71      3.85 o
 -14   3   2        7.76        6.12      3.38 o
 -13   3   2      245.38      223.47      8.18 o
 -12   3   2        3.98        1.42      1.75 o
 -11   3   2        6.61        3.43      2.00 o
 -10   3   2        2.91        3.63      1.68 o
  -9   3   2      178.08      179.76      4.06 o
  -8   3   2       18.01       18.45      1.13 o
  -7   3   2     1155.14     1179.54     23.15 o
  -6   3   2     1263.39     1298.99     20.70 o
  -5   3   2      557.61      576.40      9.70 o
  -4   3   2      655.68      641.18      9.85 o
  -3   3   2       16.97       13.35      0.71 o
  -2   3   2     1139.07     1116.32     14.51 o
  -1   3   2     3053.10     2985.64     35.65 o
   0   3   2     3748.58     3674.41     43.79 o
   1   3   2      295.73      319.62      4.43 o
   2   3   2      587.18      575.37      7.12 o
   3   3   2      225.51      219.34      3.09 o
   4   3   2      198.87      218.22      3.61 o
   5   3   2      666.98      731.47     11.27 o
   6   3   2       10.35       13.08      0.92 o
   7   3   2      631.02      634.43     13.16 o
   8   3   2       71.93       63.77      4.16 o
   9   3   2       65.92       67.93      2.47 o
  10   3   2       95.41       94.36      3.65 o
  11   3   2       11.59       15.17      3.29 o
  12   3   2       17.83       16.12      2.43 o
  13   3   2       43.54       51.71      3.98 o
  14   3   2       60.76       74.66     12.30 o
  15   3   2      103.33      159.99     11.68 o
 -15   4   2        0.57       -1.98      3.57 o
 -14   4   2       85.42       87.96      9.72 o
 -13   4   2       22.65       24.04      2.30 o
 -12   4   2       68.99       68.33      8.19 o
 -11   4   2       69.10       67.77      7.78 o
 -10   4   2       96.15       98.74      4.82 o
  -9   4   2      245.33      234.80      6.70 o
  -8   4   2       47.06       45.02      1.87 o
  -7   4   2      571.17      607.94     11.49 o
  -6   4   2        0.71        0.43      0.58 o
  -5   4   2       46.18       59.96      2.28 o
  -4   4   2      153.38      157.53      3.09 o
  -3   4   2       70.89       83.48      2.02 o
  -2   4   2      416.00      408.72      5.55 o
  -1   4   2      379.65      373.47      5.17 o
   0   4   2     3294.40     3323.57     50.91 o
   1   4   2        4.34        2.85      0.53 o
   2   4   2     1830.95     1865.14     23.97 o
   3   4   2      173.63      161.01      2.99 o
   4   4   2     2102.30     2276.55     32.85 o
   5   4   2      367.23      392.66      7.07 o
   6   4   2      612.15      579.25      9.93 o
   7   4   2      148.38      154.44      3.87 o
   8   4   2       89.20       73.49      5.03 o
   9   4   2        9.48        8.69      1.61 o
  10   4   2      346.40      333.68     11.99 o
  11   4   2       12.65       10.44      3.87 o
  12   4   2        2.81        5.01      3.62 o
  13   4   2       12.51       21.07      5.11 o
  14   4   2        7.64       11.26      4.60 o
 -15   5   2       85.18       87.58     10.67 o
 -14   5   2       38.12       43.57      7.61 o
 -13   5   2       58.01       55.05      8.19 o
 -12   5   2       29.96       34.80      6.44 o
 -11   5   2      102.49       81.20      8.99 o
 -10   5   2      509.90      515.91     43.38 o
  -9   5   2        2.16        2.07      0.63 o
  -8   5   2       38.01       37.36      1.51 o
  -7   5   2        9.85       18.00      1.25 o
  -6   5   2       30.15       36.20      1.87 o
  -5   5   2        0.53        0.79      0.54 o
  -4   5   2      138.96      148.98      3.41 o
  -3   5   2        5.91        6.04      0.87 o
  -2   5   2      690.00      760.96     11.81 o
  -1   5   2        0.59        1.33      0.50 o
   0   5   2        0.30        0.29      0.46 o
   1   5   2      282.64      249.03      4.66 o
   2   5   2        0.28       -0.26      0.51 o
   3   5   2      444.60      463.50     10.09 o
   4   5   2        0.01        0.29      0.41 o
   5   5   2      214.99      229.72      4.70 o
   6   5   2      222.10      234.09      4.77 o
   7   5   2        5.62        2.20      0.88 o
   8   5   2       41.74       36.63      1.95 o
   9   5   2        1.61       -0.71      0.92 o
  10   5   2       23.92       17.42      2.43 o
  11   5   2       72.81       58.99      7.68 o
  12   5   2        2.87        1.50      3.29 o
  13   5   2       78.68       82.10      9.29 o
  14   5   2       28.17       28.70      6.22 o
 -15   6   2       53.79       65.80      9.78 o
 -14   6   2       21.89       41.34      7.82 o
 -13   6   2        5.06        5.79      4.57 o
 -12   6   2       30.53       21.48      5.70 o
 -11   6   2       81.19       69.74      8.99 o
 -10   6   2       74.06       77.32      4.30 o
  -9   6   2      105.96       98.97      2.79 o
  -8   6   2       62.84       64.04      2.17 o
  -7   6   2        0.09        1.48      1.03 o
  -6   6   2      279.14      264.62      5.43 o
  -5   6   2      876.05      890.30     15.05 o
  -4   6   2       42.59       31.47      1.90 o
  -3   6   2     1075.45     1125.67     18.52 o
  -2   6   2      265.49      310.14      5.63 o
  -1   6   2      778.94      807.82     13.67 o
   0   6   2      204.74      222.36      4.75 o
   1   6   2      521.37      541.46      9.66 o
   2   6   2      306.52      328.62      5.95 o
   3   6   2       24.29       29.45      1.60 o
   4   6   2      157.60      162.42      3.41 o
   5   6   2      125.69      110.44      2.98 o
   6   6   2        5.50        8.45      0.99 o
   7   6   2       22.69       21.92      1.64 o
   8   6   2        0.58        2.29      1.12 o
   9   6   2     1044.05     1014.35     24.54 o
  10   6   2      382.90      359.83     11.83 o
  11   6   2      139.62      138.71     10.93 o
  12   6   2        0.84       -0.66      2.95 o
  13   6   2        0.10        2.07      3.99 o
  14   6   2       13.80       27.38      6.31 o
 -14   7   2       20.16       25.29      7.13 o
 -13   7   2       25.35       21.68      6.33 o
 -12   7   2      266.23      240.16     16.34 o
 -11   7   2       26.92       31.55      6.75 o
 -10   7   2       70.72       71.88      3.88 o
  -9   7   2      293.57      283.49      6.25 o
  -8   7   2       38.76       43.37      2.08 o
  -7   7   2       24.96       23.26      1.57 o
  -6   7   2        3.99        4.20      0.92 o
  -5   7   2      125.97      120.83      3.36 o
  -4   7   2      254.14      243.82      8.43 o
  -3   7   2       51.29       55.69      2.15 o
  -2   7   2      112.36       96.62      2.84 o
  -1   7   2      997.84     1028.63     25.18 o
   0   7   2     1574.57     1694.73     30.08 o
   1   7   2      965.13      995.79     18.46 o
   2   7   2      343.68      372.54      7.95 o
   3   7   2        0.57        5.19      1.19 o
   4   7   2       10.08        9.51      1.11 o
   5   7   2      535.12      521.54     10.14 o
   6   7   2      283.59      276.57      5.79 o
   7   7   2      452.82      423.65     10.03 o
   8   7   2      449.71      413.13      9.83 o
   9   7   2      616.28      531.39     16.85 o
  10   7   2       51.03       44.91      4.33 o
  11   7   2       17.27       24.97      5.81 o
  12   7   2        5.50        3.71      4.19 o
  13   7   2        6.58       -0.14      4.27 o
 -14   8   2        3.58        8.51      5.55 o
 -13   8   2      109.54      102.16     12.28 o
 -12   8   2      138.76      150.75     14.60 o
 -11   8   2       13.65       17.25      5.87 o
 -10   8   2      259.16      260.97      7.44 o
  -9   8   2       59.54       55.47      2.86 o
  -8   8   2        0.09        2.08      1.07 o
  -7   8   2       89.48       89.37      3.29 o
  -6   8   2      120.08      113.69      5.53 o
  -5   8   2        0.88        3.50      1.11 o
  -4   8   2       10.92       12.72      1.36 o
  -3   8   2      145.47      166.20      4.49 o
  -2   8   2       54.91       64.48      2.80 o
  -1   8   2      296.65      318.61      7.26 o
   0   8   2        7.35        6.84      1.56 o
   1   8   2      771.01      777.11     15.04 o
   2   8   2       42.56       43.91      3.75 o
   3   8   2      442.41      440.30     10.45 o
   4   8   2     1206.13     1201.13     21.88 o
   5   8   2      411.09      410.08      8.48 o
   6   8   2        8.04       12.04      1.44 o
   7   8   2       11.92       13.56      1.80 o
   8   8   2       66.78       54.89      5.60 o
   9   8   2      110.41       93.46      5.16 o
  10   8   2       12.32        8.96      4.89 o
  11   8   2        1.62       -3.62      3.62 o
  12   8   2        5.56        9.37      4.99 o
  13   8   2        0.01        1.25      4.32 o
 -13   9   2       14.88        5.68      5.57 o
 -12   9   2        3.19        0.06      4.43 o
 -11   9   2        0.07        4.16      4.56 o
 -10   9   2      258.49      260.85      7.79 o
  -9   9   2       80.54       85.70      3.71 o
  -8   9   2       39.13       35.22      2.62 o
  -7   9   2       17.23       16.66      1.81 o
  -6   9   2      195.11      193.17      7.79 o
  -5   9   2       64.80       61.54      3.54 o
  -4   9   2      101.95      100.52      4.23 o
  -3   9   2       20.43       16.93      1.64 o
  -2   9   2      196.55      211.48      5.59 o
  -1   9   2      435.09      462.54     13.03 o
   0   9   2       55.63       59.56      3.06 o
   1   9   2        1.07        0.61      1.19 o
   2   9   2       18.66       23.23      2.24 o
   3   9   2      455.02      435.50     10.62 o
   4   9   2      165.83      154.79      5.08 o
   5   9   2        2.15        2.04      1.01 o
   6   9   2        0.19        1.18      1.49 o
   7   9   2        7.27        7.53      2.01 o
   8   9   2        4.94        5.14      1.84 o
   9   9   2       88.80       76.82      5.94 o
  10   9   2       17.52       14.33      2.94 o
  11   9   2       24.67       25.60      2.50 o
  12   9   2        4.74       10.68      5.40 o
 -13  10   2       23.10        9.21      5.88 o
 -12  10   2       14.16        9.24      5.96 o
 -11  10   2        9.07        6.11      1.42 o
 -10  10   2       36.29       32.17      3.80 o
  -9  10   2      204.17      209.09     17.66 o
  -8  10   2      324.82      349.93     11.36 o
  -7  10   2      317.42      303.33     13.74 o
  -6  10   2       34.97       31.76      2.82 o
  -5  10   2      314.47      314.20      8.82 o
  -4  10   2       54.20       51.63      2.91 o
  -3  10   2       97.52      105.33      3.91 o
  -2  10   2       46.29       52.14      2.93 o
  -1  10   2      104.40      107.58      4.16 o
   0  10   2       72.79       73.06      4.93 o
   1  10   2        2.16        2.53      1.42 o
   2  10   2       25.22       26.75      2.52 o
   3  10   2      164.07      153.14      5.38 o
   4  10   2     4521.25     4341.85     83.26 o
   5  10   2      889.37      857.06     22.34 o
   6  10   2        1.56        3.74      4.88 o
   7  10   2       45.47       43.84      3.86 o
   8  10   2       57.26       45.28      4.38 o
   9  10   2       56.49       46.78      4.27 o
  10  10   2        0.14        3.74      2.06 o
  11  10   2        9.73       11.38      2.80 o
  12  10   2       56.17       66.70     10.25 o
 -12  11   2        2.74        7.53      6.38 o
 -11  11   2        3.03        7.03      2.51 o
 -10  11   2      293.77      291.16     12.00 o
  -9  11   2       34.58       47.10      5.07 o
  -8  11   2       66.71       70.84      5.26 o
  -7  11   2      932.30      967.03     25.42 o
  -6  11   2       89.92       95.42      6.12 o
  -5  11   2        2.77        3.95      2.27 o
  -4  11   2       15.31       14.73      2.97 o
  -3  11   2        3.04        3.94      1.49 o
  -2  11   2      209.26      176.81      6.05 o
  -1  11   2      668.55      624.84     17.59 o
   0  11   2       20.86       21.19      2.45 o
   1  11   2       18.54       17.74      2.30 o
   2  11   2       63.36       58.90      4.10 o
   3  11   2       35.18       34.12      2.93 o
   4  11   2       10.37        8.72      2.56 o
   5  11   2       30.92       32.45      5.17 o
   6  11   2      287.07      253.75      9.28 o
   7  11   2        0.34        2.28      2.00 o
   8  11   2       33.43       33.11      3.98 o
   9  11   2      155.32      159.37      7.82 o
  10  11   2      118.32      128.55      7.05 o
  11  11   2        3.64        3.31      2.13 o
 -11  12   2       20.44       20.05      4.32 o
 -10  12   2        0.00        0.51      2.46 o
  -9  12   2      188.35      212.49     14.20 o
  -8  12   2       15.12       15.72      3.62 o
  -7  12   2       29.14       23.82      7.11 o
  -6  12   2       19.49       27.28      3.73 o
  -5  12   2       10.79       12.35      2.85 o
  -4  12   2      206.34      196.23      8.34 o
  -3  12   2       41.80       46.40      3.44 o
  -2  12   2     1162.08     1121.68     24.43 o
  -1  12   2       33.21       29.14      3.00 o
   0  12   2      195.21      197.46      6.78 o
   1  12   2        0.05       -1.53      1.53 o
   2  12   2      219.62      205.71      6.89 o
   3  12   2        0.81        0.51      1.65 o
   4  12   2      204.00      194.91      8.11 o
   5  12   2        0.67        2.58      2.06 o
   6  12   2       92.19       95.18      6.17 o
   7  12   2        5.38        7.47      2.47 o
   8  12   2        2.57        2.96      2.38 o
   9  12   2        5.64       10.56      2.98 o
  10  12   2      549.81      591.90     20.10 o
 -10  13   2       18.72       14.87      3.69 o
  -9  13   2       67.25       73.63      6.98 o
  -8  13   2      470.48      476.78     18.52 o
  -7  13   2      178.35      184.19     10.88 o
  -6  13   2        0.04       -0.12      2.33 o
  -5  13   2       15.19       20.08      3.87 o
  -4  13   2       49.89       39.62      4.41 o
  -3  13   2       26.65       29.65      4.22 o
  -2  13   2       17.09       12.10      2.33 o
  -1  13   2        4.25       11.61      2.37 o
   0  13   2      443.32      432.61     21.46 o
   1  13   2        2.38        0.84      1.76 o
   2  13   2        2.17        0.71      2.23 o
   3  13   2        2.27        1.44      2.25 o
   4  13   2       62.07       59.26      6.30 o
   5  13   2       22.35       23.44      3.53 o
   6  13   2        4.08        2.07      2.39 o
   7  13   2       41.37       41.25      5.04 o
   8  13   2       47.68       57.95      5.63 o
   9  13   2       44.29       72.98     19.62 o
  -9  14   2       27.77       38.83      5.39 o
  -8  14   2        9.37       12.65      4.01 o
  -7  14   2       40.66       37.31      4.77 o
  -6  14   2       64.89       74.14      6.30 o
  -5  14   2       14.62       17.71      4.63 o
  -4  14   2       16.41       19.01      3.68 o
  -3  14   2        8.02        4.73      2.74 o
  -2  14   2        0.32        2.79      1.95 o
  -1  14   2      518.65      488.87     13.06 o
   0  14   2      144.52      140.52      6.23 o
   1  14   2       31.17       35.58      3.49 o
   2  14   2       44.67       49.39      5.00 o
   3  14   2        4.18        2.70      2.53 o
   4  14   2      231.90      242.21      9.86 o
   5  14   2       24.20       25.69      7.66 o
   6  14   2       25.30       23.00      4.13 o
   7  14   2        0.54        3.68      4.31 o
   8  14   2       11.97        7.58      3.22 o
  -7  15   2        0.32        3.38      3.80 o
  -6  15   2      153.09      175.28     12.85 o
  -5  15   2      102.75       99.69      7.68 o
  -4  15   2       84.34       89.04      6.85 o
  -3  15   2      135.72      126.89     10.20 o
  -2  15   2       27.63       24.40      4.00 o
  -1  15   2        7.13       12.41      4.79 o
   0  15   2        4.21        5.06      3.43 o
   1  15   2       71.52       73.66      5.98 o
   2  15   2        4.12        0.32      2.64 o
   3  15   2       48.17       67.76      6.63 o
   4  15   2       30.57       35.07      5.75 o
   5  15   2       80.18       76.43      6.25 o
   6  15   2        2.54       12.04      3.74 o
  -5  16   2        0.17        0.29      3.13 o
  -4  16   2       37.37       35.97      5.02 o
  -3  16   2       10.84       11.74      3.69 o
  -2  16   2       39.14       41.79      5.11 o
  -1  16   2       19.23       28.64      4.31 o
   0  16   2       39.56       43.00      6.54 o
   1  16   2        6.26        5.35      3.58 o
   2  16   2        5.29        0.61      2.84 o
   3  16   2        5.48        3.99      2.89 o
   4  16   2       38.47       51.09      5.55 o
 -16   1   3        8.19        8.63      2.31 o
 -15   1   3        1.67        3.79      1.72 o
 -14   1   3       14.47       17.15      1.39 o
 -13   1   3      209.10      204.04      4.79 o
 -12   1   3      214.10      201.85      4.39 o
 -11   1   3        5.81        6.83      0.99 o
 -10   1   3       22.49       24.01      1.38 o
  -9   1   3      472.48      496.70      8.69 o
  -8   1   3        2.37        5.82      0.77 o
  -7   1   3      570.09      581.83      9.89 o
  -6   1   3       36.35       39.68      1.92 o
  -5   1   3        0.61        0.48      0.45 o
  -4   1   3       45.53       39.41      1.49 o
  -3   1   3      934.17      934.76     14.65 o
  -2   1   3     2647.62     2688.31     36.30 o
  -1   1   3    10745.86    10625.52    132.64 o
   0   1   3     1597.43     1607.99     19.66 o
   1   1   3     1578.37     1553.84     17.32 o
   2   1   3      505.14      501.67      6.29 o
   3   1   3     1117.73     1115.32     14.60 o
   4   1   3       18.04       28.95      1.07 o
   5   1   3      271.73      228.73      3.62 o
   6   1   3        0.16        1.37      0.41 o
   7   1   3      346.60      347.19      5.51 o
   8   1   3     1183.76     1167.14     15.49 o
   9   1   3      271.81      264.80      5.08 o
  10   1   3       15.13       12.11      1.38 o
  11   1   3        3.44        3.19      1.43 o
  12   1   3        0.11        2.46      2.02 o
  13   1   3       22.76       22.83      3.15 o
  14   1   3        5.62        8.50      2.55 o
 -16   2   3       38.43       45.59      4.26 o
 -15   2   3        0.87        0.01      1.63 o
 -14   2   3       82.75       76.05      4.02 o
 -13   2   3      276.48      289.95      7.83 o
 -12   2   3      149.67      145.17      4.20 o
 -11   2   3       29.55       32.80      2.83 o
 -10   2   3       51.49       54.16      2.18 o
  -9   2   3       99.70      101.31      2.94 o
  -8   2   3      569.07      534.09      9.24 o
  -7   2   3      971.44      990.81     17.62 o
  -6   2   3      750.80      703.78     12.80 o
  -5   2   3       36.42       49.87      1.68 o
  -4   2   3      369.87      430.90      8.31 o
  -3   2   3      139.12      133.07      3.34 o
  -2   2   3     2217.88     2174.16     27.80 o
  -1   2   3     1316.94     1366.57     17.77 o
   0   2   3      352.57      355.33      4.93 o
   1   2   3      220.30      208.91      3.40 o
   2   2   3      963.99      983.89     12.35 o
   3   2   3      548.12      579.20      8.48 o
   4   2   3      169.34      188.80      3.33 o
   5   2   3      130.77      131.44      2.42 o
   6   2   3       55.45       64.92      1.96 o
   7   2   3      175.97      167.67      3.59 o
   8   2   3      362.22      344.43      5.71 o
   9   2   3      757.79      786.75     13.42 o
  10   2   3      243.90      227.22      5.92 o
  11   2   3       78.12       70.79      3.43 o
  12   2   3        0.12        0.15      1.78 o
  13   2   3        0.58        1.39      1.95 o
  14   2   3        0.05        2.06      2.16 o
 -16   3   3        1.83        8.19      2.87 o
 -15   3   3        9.72       18.50      5.34 o
 -14   3   3       32.18       35.50      3.45 o
 -13   3   3      180.92      166.57      7.63 o
 -12   3   3       96.03       86.82      3.56 o
 -11   3   3       65.77       70.33      3.67 o
 -10   3   3      498.19      491.92      9.71 o
  -9   3   3      565.27      546.85     10.60 o
  -8   3   3       17.69       21.38      1.53 o
  -7   3   3      444.01      425.37     11.91 o
  -6   3   3        8.98       10.02      0.90 o
  -5   3   3      869.01      880.19     14.55 o
  -4   3   3       40.81       56.45      2.63 o
  -3   3   3     2551.86     2585.83     37.34 o
  -2   3   3     2875.11     2922.52     37.03 o
  -1   3   3      116.77      104.72      2.75 o
   0   3   3     4994.69     5046.19     57.24 o
   1   3   3     2727.41     2859.06     36.31 o
   2   3   3     1560.91     1637.53     21.19 o
   3   3   3        3.58        3.91      0.55 o
   4   3   3      245.72      233.70      4.00 o
   5   3   3      739.36      759.47     13.46 o
   6   3   3      270.59      280.60      5.16 o
   7   3   3      205.93      206.16      4.39 o
   8   3   3      156.35      149.05      7.83 o
   9   3   3      133.49      134.06      8.31 o
  10   3   3      168.16      169.48      6.99 o
  11   3   3       96.55       93.11      5.95 o
  12   3   3       24.25       30.44      5.34 o
  13   3   3      115.80      149.31     10.67 o
  14   3   3      112.21      152.49     11.30 o
 -15   4   3        0.02        3.88      4.35 o
 -14   4   3        9.07       12.27      2.36 o
 -13   4   3      122.16      115.45     11.11 o
 -12   4   3       67.49       62.42      7.96 o
 -11   4   3      129.79      142.00      4.43 o
 -10   4   3       93.27       94.50      3.01 o
  -9   4   3      625.90      608.01     12.96 o
  -8   4   3      247.78      251.74      5.70 o
  -7   4   3      958.95      986.05     16.37 o
  -6   4   3       10.28       14.15      0.98 o
  -5   4   3       31.98       23.98      1.22 o
  -4   4   3      366.91      389.08      7.15 o
  -3   4   3     1690.53     1765.73     26.01 o
  -2   4   3      131.64      148.31      4.79 o
  -1   4   3      947.45      994.67     14.51 o
   0   4   3       96.97       84.68      2.05 o
   1   4   3     2364.71     2395.48     31.55 o
   2   4   3     1458.32     1498.17     20.79 o
   3   4   3     1473.34     1672.24     23.08 o
   4   4   3     1496.53     1602.56     20.82 o
   5   4   3       72.07       55.81      1.64 o
   6   4   3      234.88      235.53      5.00 o
   7   4   3      291.80      273.33      6.11 o
   8   4   3      279.59      264.78      6.95 o
   9   4   3      480.01      447.93     14.39 o
  10   4   3        3.90        4.69      1.82 o
  11   4   3       11.82       16.17      3.76 o
  12   4   3        1.22        2.53      3.23 o
  13   4   3       89.04      101.72      9.95 o
  14   4   3       13.11        9.06      4.78 o
 -15   5   3       13.45       24.75      6.50 o
 -14   5   3       45.15       40.42      7.41 o
 -13   5   3       42.72       70.53      9.02 o
 -12   5   3        7.38       10.85      4.46 o
 -11   5   3      283.77      284.65      9.88 o
 -10   5   3      121.52      110.76      3.64 o
  -9   5   3      127.82      130.86      3.32 o
  -8   5   3      588.95      614.53     10.82 o
  -7   5   3       26.87       27.96      2.08 o
  -6   5   3        1.59        1.85      0.71 o
  -5   5   3        0.31        3.68      0.70 o
  -4   5   3       53.81       61.14      2.19 o
  -3   5   3       28.16       24.04      1.32 o
  -2   5   3     1593.21     1754.46     24.27 o
  -1   5   3       10.19       11.18      1.05 o
   0   5   3       20.54       17.99      1.27 o
   1   5   3     1950.67     1961.20     27.01 o
   2   5   3      377.40      425.57      8.19 o
   3   5   3      305.56      288.78      5.00 o
   4   5   3      167.65      181.19      3.53 o
   5   5   3        8.21        7.35      0.87 o
   6   5   3      111.10      121.19      3.93 o
   7   5   3       17.52       12.96      1.18 o
   8   5   3       31.22       29.20      2.56 o
   9   5   3      333.59      300.04     10.55 o
  10   5   3       31.37       27.66      2.88 o
  11   5   3       17.00       18.50      3.91 o
  12   5   3        1.66       -1.48      2.88 o
  13   5   3        1.63        0.65      3.89 o
 -15   6   3        2.39       -2.05      4.36 o
 -14   6   3       13.15        6.72      5.22 o
 -13   6   3       18.40       20.56      5.97 o
 -12   6   3        1.18        1.60      3.77 o
 -11   6   3      136.89      117.28      7.93 o
 -10   6   3        0.91        0.10      1.10 o
  -9   6   3      129.07      128.35      3.65 o
  -8   6   3       14.80       17.39      1.39 o
  -7   6   3       43.06       44.08      2.05 o
  -6   6   3       27.20       37.86      1.90 o
  -5   6   3      511.69      522.30      9.58 o
  -4   6   3      819.16      856.42     16.17 o
  -3   6   3       90.36      118.90      2.92 o
  -2   6   3     1551.70     1669.33     26.93 o
  -1   6   3       61.40       62.77      2.44 o
   0   6   3      367.12      386.55      7.46 o
   1   6   3      247.21      254.21      5.44 o
   2   6   3      476.56      448.19     10.31 o
   3   6   3        2.17        3.35      0.81 o
   4   6   3       37.17       43.52      2.00 o
   5   6   3      165.61      170.36      3.69 o
   6   6   3        3.45        1.77      0.90 o
   7   6   3       32.51       43.26      2.65 o
   8   6   3        1.08        1.08      1.51 o
   9   6   3      327.77      251.97     14.10 o
  10   6   3        3.35       -0.19      1.50 o
  11   6   3       65.37       61.05      4.10 o
  12   6   3        6.44       10.39      1.87 o
  13   6   3        9.14       15.04      5.42 o
 -14   7   3        0.25       -1.44      4.28 o
 -13   7   3        0.01       -2.04      3.99 o
 -12   7   3       11.30        9.58      4.95 o
 -11   7   3        1.16        3.00      1.13 o
 -10   7   3        6.67        6.57      2.15 o
  -9   7   3       21.06       15.61      1.72 o
  -8   7   3      754.68      785.54     15.02 o
  -7   7   3      544.92      542.51     10.11 o
  -6   7   3        0.18        1.35      1.21 o
  -5   7   3       55.32       62.51      3.03 o
  -4   7   3      176.60      191.20      7.31 o
  -3   7   3      104.61      105.60      3.48 o
  -2   7   3       50.28       56.31      2.58 o
  -1   7   3        9.48       15.21      1.52 o
   0   7   3     2278.36     2224.07     38.98 o
   1   7   3        0.00        0.10      0.97 o
   2   7   3       19.55       15.47      1.74 o
   3   7   3       72.24       75.30      2.91 o
   4   7   3       53.08       50.95      2.26 o
   5   7   3      207.41      215.70      4.99 o
   6   7   3      186.59      181.20      4.77 o
   7   7   3       18.55       13.80      1.83 o
   8   7   3      243.48      222.63      9.79 o
   9   7   3       12.02        9.96      2.22 o
  10   7   3       40.37       35.27      6.59 o
  11   7   3        3.41        9.32      1.98 o
  12   7   3       37.02       31.83      6.68 o
  13   7   3        0.12        2.59      4.47 o
 -14   8   3        3.54        6.37      5.40 o
 -13   8   3       16.72        8.25      5.70 o
 -12   8   3      244.51      211.30     15.86 o
 -11   8   3      101.99      102.37      4.05 o
 -10   8   3       75.19       74.87      3.70 o
  -9   8   3       17.84       12.16      1.80 o
  -8   8   3      814.88      769.26     16.99 o
  -7   8   3     1393.95     1363.55     24.94 o
  -6   8   3        0.76        1.53      1.09 o
  -5   8   3        0.44       -0.81      1.06 o
  -4   8   3       37.48       31.74      2.46 o
  -3   8   3       47.12       40.23      2.33 o
  -2   8   3       10.53        5.02      1.19 o
  -1   8   3       12.98       11.86      1.48 o
   0   8   3      137.21      142.55      4.34 o
   1   8   3     1198.40     1159.88     24.10 o
   2   8   3      359.14      334.30      8.63 o
   3   8   3       15.76       17.39      2.00 o
   4   8   3      266.24      263.77      6.33 o
   5   8   3        6.16        6.09      1.14 o
   6   8   3      482.83      451.40     15.34 o
   7   8   3       67.57       64.51      5.11 o
   8   8   3       30.25       30.47      3.44 o
   9   8   3       55.41       37.41      3.65 o
  10   8   3       41.83       48.85      6.71 o
  11   8   3        0.56        3.29      1.78 o
  12   8   3       66.20       64.56      9.31 o
 -13   9   3       96.50      106.70     13.32 o
 -12   9   3        9.69       12.25      5.97 o
 -11   9   3       42.01       37.86      2.70 o
 -10   9   3        2.82        3.64      1.57 o
  -9   9   3       25.24       27.75      2.69 o
  -8   9   3      254.27      242.65      7.16 o
  -7   9   3      938.76      927.91     20.31 o
  -6   9   3      217.30      205.57      6.43 o
  -5   9   3      210.33      210.63      7.92 o
  -4   9   3       24.08       19.63      1.80 o
  -3   9   3      185.85      202.30      5.50 o
  -2   9   3       12.64       18.56      1.80 o
  -1   9   3        0.29        1.99      1.12 o
   0   9   3      831.60      873.95     17.03 o
   1   9   3      251.07      257.94      7.42 o
   2   9   3      189.34      191.29      6.72 o
   3   9   3      281.92      284.00     10.05 o
   4   9   3      395.71      377.19      9.61 o
   5   9   3      236.15      203.63      7.62 o
   6   9   3       57.99       52.09      5.36 o
   7   9   3       19.70       20.77      4.55 o
   8   9   3       66.11       72.28      6.78 o
   9   9   3      149.66      135.12      7.06 o
  10   9   3      104.78       87.15      5.37 o
  11   9   3        3.27        5.72      2.57 o
  12   9   3       54.29       45.49      8.33 o
 -13  10   3        2.14        1.23      5.72 o
 -12  10   3        0.74        4.98      1.90 o
 -11  10   3       11.10       11.60      4.15 o
 -10  10   3        2.25        0.59      2.24 o
  -9  10   3       35.24       30.48      4.15 o
  -8  10   3      320.18      311.12     10.67 o
  -7  10   3      115.60      105.24      8.73 o
  -6  10   3       17.65       10.96      2.58 o
  -5  10   3       44.30       36.84      3.84 o
  -4  10   3        9.49       13.08      1.95 o
  -3  10   3      208.87      235.80      7.11 o
  -2  10   3       80.88       80.34      4.85 o
  -1  10   3       22.50       29.40      4.47 o
   0  10   3      239.74      235.58      7.18 o
   1  10   3      373.30      356.76      9.58 o
   2  10   3      197.62      193.51      6.37 o
   3  10   3       21.19       24.84      3.07 o
   4  10   3        2.37        1.55      2.30 o
   5  10   3       79.45       75.55      5.04 o
   6  10   3        7.07        7.46      2.23 o
   7  10   3        0.02       -1.14      2.05 o
   8  10   3        2.69        4.36      3.55 o
   9  10   3       22.81       18.91      3.17 o
  10  10   3        0.62       -1.09      1.97 o
  11  10   3        6.75        8.14      2.41 o
 -12  11   3       75.57       79.81      5.31 o
 -11  11   3        4.65        1.50      4.62 o
 -10  11   3        6.85       13.20      3.40 o
  -9  11   3      119.64      118.86      7.87 o
  -8  11   3        1.14        1.47      2.30 o
  -7  11   3      879.72      893.15     25.61 o
  -6  11   3       35.26       34.54      4.00 o
  -5  11   3        0.01       -0.59      1.89 o
  -4  11   3       59.31       53.58      3.56 o
  -3  11   3      161.20      156.58     11.43 o
  -2  11   3      278.10      304.74      9.76 o
  -1  11   3      299.01      285.80      8.45 o
   0  11   3       75.76       63.51      4.01 o
   1  11   3      473.95      441.50     11.46 o
   2  11   3        3.91        4.16      1.80 o
   3  11   3       95.97       88.91      5.11 o
   4  11   3      167.39      168.28      8.02 o
   5  11   3        5.53        5.59      2.20 o
   6  11   3        1.51        2.41      2.03 o
   7  11   3        0.56       -1.49      2.06 o
   8  11   3        1.93        7.16      2.70 o
   9  11   3        0.00       -1.42      2.13 o
  10  11   3       50.20       63.01      5.30 o
 -11  12   3       82.39       94.34      7.23 o
 -10  12   3       22.87       19.53      6.29 o
  -9  12   3        0.04        0.95      3.62 o
  -8  12   3      102.27      119.10      8.77 o
  -7  12   3      448.17      468.11     16.41 o
  -6  12   3       45.81       40.31      4.42 o
  -5  12   3       12.84        8.50      2.78 o
  -4  12   3        6.10        7.86      2.61 o
  -3  12   3       84.89       77.98      4.53 o
  -2  12   3        0.08       -1.36      1.57 o
  -1  12   3        6.95        4.98      1.94 o
   0  12   3       15.94       15.27      2.42 o
   1  12   3      276.66      262.99     10.38 o
   2  12   3      451.39      447.44     11.77 o
   3  12   3      328.78      339.24     11.56 o
   4  12   3       40.88       38.41      4.12 o
   5  12   3      352.77      346.27     11.80 o
   6  12   3        0.46        2.10      2.25 o
   7  12   3        0.36        5.71      2.71 o
   8  12   3        0.35        8.54      2.98 o
   9  12   3       21.60       29.03      4.12 o
 -10  13   3        0.10       -0.39      2.96 o
  -9  13   3       42.19       45.66      5.90 o
  -8  13   3      192.90      200.39     11.46 o
  -7  13   3      107.77      117.40      7.59 o
  -6  13   3       63.64       67.14      5.81 o
  -5  13   3        1.55       -0.79      4.94 o
  -4  13   3       29.63       26.00      3.91 o
  -3  13   3       19.49       21.18      3.74 o
  -2  13   3       25.68       28.92      3.10 o
  -1  13   3       69.68       62.16      4.33 o
   0  13   3      292.29      298.08      9.82 o
   1  13   3       19.62       24.00      2.91 o
   2  13   3        0.83       -0.03      2.46 o
   3  13   3        0.57        0.35      2.92 o
   4  13   3       41.82       36.99      4.29 o
   5  13   3      227.22      226.67      9.27 o
   6  13   3      198.74      188.45      8.52 o
   7  13   3       12.09       23.50      3.98 o
   8  13   3      143.51      166.90      9.35 o
  -9  14   3       13.23       10.42      4.18 o
  -8  14   3      163.90      190.22     11.50 o
  -7  14   3       31.59       42.89      6.02 o
  -6  14   3       47.90       44.19      5.11 o
  -5  14   3      182.33      172.74     10.17 o
  -4  14   3      138.86      136.92      8.34 o
  -3  14   3       21.80       17.23      3.70 o
  -2  14   3      293.21      291.01     11.34 o
  -1  14   3       37.85       33.97      3.83 o
   0  14   3       83.49       77.52      4.98 o
   1  14   3       69.40       74.35      6.51 o
   2  14   3       30.82       29.17      4.03 o
   3  14   3      270.75      283.96     13.88 o
   4  14   3      235.49      229.79      9.94 o
   5  14   3        6.12        4.89      2.93 o
   6  14   3       19.87       16.75      3.91 o
   7  14   3        8.06        7.64      3.28 o
  -7  15   3      202.74      203.42     12.34 o
  -6  15   3        1.07        6.01      3.89 o
  -5  15   3        0.29       -0.53      2.84 o
  -4  15   3       43.97       39.72      5.02 o
  -3  15   3       63.63       64.94      7.64 o
  -2  15   3      777.24      760.35     22.94 o
  -1  15   3        0.13       -0.45      2.62 o
   0  15   3      238.93      263.88     10.45 o
   1  15   3       74.70       70.93      5.91 o
   2  15   3      108.16      111.19      8.75 o
   3  15   3        3.30        5.40      3.02 o
   4  15   3       41.12       40.96      4.84 o
   5  15   3       16.82       14.30      3.57 o
  -4  16   3       27.39       33.04      4.93 o
  -3  16   3       78.65       81.63      6.90 o
  -2  16   3       52.57       60.99      6.11 o
  -1  16   3       10.16       20.43      5.30 o
   0  16   3       72.18       63.02      7.81 o
   1  16   3        2.56        2.23      3.00 o
   2  16   3        3.91        4.59      3.15 o
   3  16   3      129.66      145.04      9.95 o
 -16   0   4       81.86      105.67      7.76 o
 -15   0   4       23.07       17.87      4.98 o
 -14   0   4        4.74        6.50      2.11 o
 -13   0   4        9.63        9.56      2.26 o
 -12   0   4        1.36        1.07      1.39 o
 -11   0   4       87.18       99.32      4.15 o
 -10   0   4        0.81        1.00      1.12 o
  -9   0   4      288.37      269.94      6.67 o
  -8   0   4      733.53      713.89     14.92 o
  -7   0   4      122.80      119.82      7.81 o
  -6   0   4       45.03       41.17      3.30 o
  -5   0   4       75.80      104.70      3.84 o
  -4   0   4      190.42      230.34      6.70 o
  -3   0   4      266.02      286.58      7.91 o
  -2   0   4      982.81      960.53     19.49 o
  -1   0   4       72.43       73.55      2.68 o
   0   0   4      414.18      399.19      8.96 o
   1   0   4      270.92      289.53      7.91 o
   2   0   4      697.89      669.92     18.25 o
   3   0   4     1114.70     1107.68     25.76 o
   4   0   4       71.36       61.54      3.63 o
   5   0   4        7.11        7.11      0.99 o
   6   0   4        9.76        9.99      1.45 o
   7   0   4        7.43        6.30      1.67 o
   8   0   4     5801.52     5848.76    110.98 o
   9   0   4     1083.30     1072.95     31.25 o
  10   0   4      383.89      380.42     23.13 o
  11   0   4       79.69       77.25      5.44 o
  12   0   4      127.40      108.44      8.42 o
  13   0   4       43.50       34.22      5.53 o
 -16   1   4       12.15       13.83      1.55 o
 -15   1   4        3.34        0.99      1.25 o
 -14   1   4       41.57       42.53      2.55 o
 -13   1   4      139.57      132.71      4.55 o
 -12   1   4      193.90      187.51      5.58 o
 -11   1   4      145.29      136.19      3.52 o
 -10   1   4       96.85      101.45      2.66 o
  -9   1   4      653.30      659.88     10.60 o
  -8   1   4      853.59      870.71     13.55 o
  -7   1   4       31.31       23.45      1.38 o
  -6   1   4      206.67      217.87      4.55 o
  -5   1   4      359.04      325.51      5.72 o
  -4   1   4     1814.30     1805.89     26.63 o
  -3   1   4     7089.78     7118.04    143.73 o
  -2   1   4       33.66       39.44      2.24 o
  -1   1   4       12.74       10.96      0.87 o
   0   1   4      117.15      124.54      2.46 o
   1   1   4      179.47      173.27      3.50 o
   2   1   4       35.55       38.83      1.48 o
   3   1   4      657.93      722.27     10.61 o
   4   1   4      796.87      840.46     12.21 o
   5   1   4       62.18       52.80      1.90 o
   6   1   4      157.93      152.47      2.93 o
   7   1   4        0.89        0.52      0.55 o
   8   1   4        0.00       -0.85      0.85 o
   9   1   4      238.33      249.33      6.77 o
  10   1   4      188.61      174.29      5.42 o
  11   1   4       29.39       26.41      2.68 o
  12   1   4       10.43       16.27      2.87 o
  13   1   4      135.05      154.94      8.01 o
 -16   2   4        7.22        7.41      2.72 o
 -15   2   4        2.04        2.91      1.87 o
 -14   2   4       93.93       90.78      3.07 o
 -13   2   4      399.67      404.56      8.40 o
 -12   2   4      145.24      145.24      3.97 o
 -11   2   4      189.87      179.62      6.29 o
 -10   2   4        0.34        0.16      0.88 o
  -9   2   4      294.36      283.32      6.80 o
  -8   2   4       51.45       56.90      2.71 o
  -7   2   4       18.87       17.55      1.17 o
  -6   2   4        0.65        1.24      0.59 o
  -5   2   4        0.63        2.18      0.64 o
  -4   2   4      241.23      237.14      4.50 o
  -3   2   4     1806.13     1911.82     28.20 o
  -2   2   4       39.24       46.59      1.66 o
  -1   2   4        7.06       17.79      2.16 o
   0   2   4      269.99      277.61      4.72 o
   1   2   4      157.59      175.41      3.33 o
   2   2   4       35.41       46.93      1.67 o
   3   2   4      704.85      767.30     11.25 o
   4   2   4        1.83        2.57      0.64 o
   5   2   4       11.26       14.37      1.63 o
   6   2   4        6.03        6.63      0.81 o
   7   2   4       35.02       35.27      1.32 o
   8   2   4      505.81      499.17     10.27 o
   9   2   4      132.17      120.32      4.47 o
  10   2   4       53.50       56.62      4.44 o
  11   2   4       21.72       23.75      3.70 o
  12   2   4       44.39       49.34      6.61 o
  13   2   4        3.53        5.62      3.69 o
 -15   3   4       14.05        9.24      2.12 o
 -14   3   4       38.43       33.56      3.07 o
 -13   3   4      186.01      173.93      4.45 o
 -12   3   4        4.36        5.38      1.72 o
 -11   3   4       25.19       24.42      2.17 o
 -10   3   4        1.64        2.99      1.13 o
  -9   3   4       71.60       62.18      2.81 o
  -8   3   4      181.51      190.84      4.27 o
  -7   3   4        4.06        4.11      0.85 o
  -6   3   4       77.51       92.21      2.62 o
  -5   3   4       34.18       28.32      1.72 o
  -4   3   4       29.97       29.41      2.39 o
  -3   3   4     1812.90     1845.93     25.50 o
  -2   3   4       36.10       39.96      2.05 o
  -1   3   4       14.31        8.02      0.87 o
   0   3   4      140.53      147.16      2.99 o
   1   3   4       19.21       19.57      1.19 o
   2   3   4        7.88       11.37      2.33 o
   3   3   4      712.56      735.38     11.67 o
   4   3   4      367.36      411.18      7.32 o
   5   3   4       65.99       58.16      2.11 o
   6   3   4        0.77        0.32      0.64 o
   7   3   4       37.68       37.40      1.82 o
   8   3   4       15.04       16.38      1.69 o
   9   3   4        0.09        0.26      1.33 o
  10   3   4      181.08      183.69      7.76 o
  11   3   4        7.20        9.24      2.80 o
  12   3   4        1.00        2.76      2.13 o
  13   3   4      187.19      225.55     14.13 o
 -15   4   4       57.02       57.31      5.58 o
 -14   4   4      157.09      151.71      7.11 o
 -13   4   4      382.66      360.84      9.90 o
 -12   4   4       77.09       67.53      3.28 o
 -11   4   4        2.78        1.37      1.23 o
 -10   4   4       87.15       91.42      3.92 o
  -9   4   4      259.59      256.27      6.06 o
  -8   4   4       35.06       38.61      1.92 o
  -7   4   4       83.32       84.36      4.98 o
  -6   4   4       38.18       47.23      2.03 o
  -5   4   4       10.93       12.93      1.14 o
  -4   4   4      123.92      125.92      3.76 o
  -3   4   4      125.01      122.53      4.53 o
  -2   4   4       10.41        6.09      0.88 o
  -1   4   4      493.18      498.38      8.35 o
   0   4   4        4.72        7.36      0.88 o
   1   4   4       46.65       40.96      1.77 o
   2   4   4      249.13      229.85      5.39 o
   3   4   4      956.76      982.48     15.28 o
   4   4   4       90.21       76.14      2.33 o
   5   4   4      222.64      227.55      4.58 o
   6   4   4       43.66       41.64      2.53 o
   7   4   4       50.05       45.28      2.64 o
   8   4   4       96.66      106.07      4.79 o
   9   4   4       64.25       54.24      4.67 o
  10   4   4       12.31        4.71      2.02 o
  11   4   4        0.93       -1.72      1.72 o
  12   4   4       14.34       12.49      6.09 o
  13   4   4       22.63       23.83      5.78 o
 -15   5   4        1.08       -0.33      4.48 o
 -14   5   4       16.74       13.09      5.73 o
 -13   5   4       12.76       18.27      5.46 o
 -12   5   4       79.01       77.43      3.53 o
 -11   5   4      156.96      144.68      5.11 o
 -10   5   4        4.40        3.32      1.40 o
  -9   5   4      168.21      148.05      4.10 o
  -8   5   4      108.79      102.89      2.89 o
  -7   5   4        0.32        1.78      0.77 o
  -6   5   4      471.95      444.32      7.73 o
  -5   5   4      561.72      534.96      9.80 o
  -4   5   4      569.87      527.64      9.72 o
  -3   5   4      292.35      290.59      6.55 o
  -2   5   4       56.88       70.59      2.75 o
  -1   5   4      233.43      229.41      4.74 o
   0   5   4      294.16      260.94      5.09 o
   1   5   4       40.34       38.17      2.13 o
   2   5   4      168.21      177.73      4.24 o
   3   5   4        3.95        2.06      0.80 o
   4   5   4       77.50       67.05      2.34 o
   5   5   4      139.00      145.53      3.47 o
   6   5   4      192.84      192.54      4.87 o
   7   5   4       72.05       58.78      3.77 o
   8   5   4      146.99      130.42      6.30 o
   9   5   4       56.12       58.08      4.46 o
  10   5   4        0.06        0.40      2.02 o
  11   5   4       18.26       25.03      3.44 o
  12   5   4       34.60       49.09      4.21 o
  13   5   4       13.10       25.57      6.00 o
 -15   6   4        4.78        1.27      4.77 o
 -14   6   4        0.05       -1.80      4.05 o
 -13   6   4        0.27       -1.63      3.70 o
 -12   6   4      171.07      182.31      9.64 o
 -11   6   4      118.77      107.83      5.52 o
 -10   6   4       20.03       20.78      2.23 o
  -9   6   4        3.18        2.98      1.31 o
  -8   6   4      691.09      703.13     13.63 o
  -7   6   4      343.07      358.38      9.07 o
  -6   6   4       82.34       85.85      2.69 o
  -5   6   4      307.96      323.27      7.49 o
  -4   6   4       30.76       39.03      2.28 o
  -3   6   4       19.29       18.92      1.62 o
  -2   6   4       37.37       31.36      1.83 o
  -1   6   4       24.22       25.24      1.67 o
   0   6   4      509.02      531.77      9.88 o
   1   6   4      443.09      465.77     11.88 o
   2   6   4       43.01       50.51      2.37 o
   3   6   4       48.47       49.36      2.84 o
   4   6   4        0.26        0.07      0.79 o
   5   6   4      177.44      190.99      4.89 o
   6   6   4       32.43       40.24      2.62 o
   7   6   4      259.38      249.26     11.86 o
   8   6   4       83.20       80.84      5.13 o
   9   6   4        7.53        4.71      2.10 o
  10   6   4        6.49        3.91      2.06 o
  11   6   4        3.70        8.24      2.70 o
  12   6   4       57.61       62.14      4.79 o
 -14   7   4        3.32        6.12      5.46 o
 -13   7   4        0.02       -0.02      4.72 o
 -12   7   4       36.40       36.79      2.62 o
 -11   7   4       30.82       28.76      2.59 o
 -10   7   4        3.73        5.88      1.68 o
  -9   7   4      677.39      651.88     14.77 o
  -8   7   4      139.57      128.84      4.75 o
  -7   7   4       27.54       32.15      3.06 o
  -6   7   4       46.94       48.05      2.96 o
  -5   7   4      675.45      668.67     17.58 o
  -4   7   4      499.42      502.47     10.57 o
  -3   7   4     1452.03     1500.45     27.32 o
  -2   7   4     1132.39     1210.06     20.38 o
  -1   7   4       11.05       12.94      2.87 o
   0   7   4      346.22      362.32      7.46 o
   1   7   4       62.72       60.09      2.71 o
   2   7   4       78.15       69.75      3.43 o
   3   7   4       65.00       60.70      2.93 o
   4   7   4        9.03        6.08      1.31 o
   5   7   4        4.84        4.33      1.18 o
   6   7   4      105.40      104.84      5.28 o
   7   7   4      324.21      286.50      9.33 o
   8   7   4       57.88       49.77      4.40 o
   9   7   4       39.93       31.84      3.66 o
  10   7   4       29.64       27.44      5.68 o
  11   7   4       10.09        7.50      2.25 o
  12   7   4       13.60       11.53      2.62 o
 -14   8   4       17.31       28.01      7.78 o
 -13   8   4       20.68       19.69      6.85 o
 -12   8   4        9.92       13.71      2.83 o
 -11   8   4      147.49      150.00      7.94 o
 -10   8   4       26.38       31.73      4.06 o
  -9   8   4       86.92       87.19      5.14 o
  -8   8   4      144.72      152.59      6.58 o
  -7   8   4       63.64       57.92      3.81 o
  -6   8   4        4.75        3.45      1.62 o
  -5   8   4        6.98        4.51      1.39 o
  -4   8   4      124.36      116.62      4.64 o
  -3   8   4      198.76      204.56      5.70 o
  -2   8   4      129.83      130.37      4.20 o
  -1   8   4      326.67      323.24      8.43 o
   0   8   4       22.51       22.21      2.27 o
   1   8   4      215.65      211.33      6.46 o
   2   8   4      772.38      758.09     14.98 o
   3   8   4      594.93      593.66     12.21 o
   4   8   4       15.59       16.05      2.45 o
   5   8   4       23.54       22.36      2.83 o
   6   8   4       38.13       32.05      3.27 o
   7   8   4       49.62       42.77      4.83 o
   8   8   4       11.31        8.76      4.47 o
   9   8   4       47.38       40.46      4.07 o
  10   8   4      108.32      127.76     15.19 o
  11   8   4       23.52       25.11      3.33 o
 -13   9   4        0.20        1.14      5.31 o
 -12   9   4        2.07        7.75      4.56 o
 -11   9   4       42.41       47.93      4.93 o
 -10   9   4        1.07        1.19      2.61 o
  -9   9   4        0.89       -2.14      2.16 o
  -8   9   4       37.33       30.96      4.88 o
  -7   9   4       23.37       23.34      3.17 o
  -6   9   4      210.24      202.92      7.88 o
  -5   9   4        6.55        3.28      2.37 o
  -4   9   4       38.52       43.62      3.90 o
  -3   9   4       65.82       78.95      4.00 o
  -2   9   4      273.76      291.15      7.24 o
  -1   9   4      129.30      130.93      7.10 o
   0   9   4      266.90      247.69      7.40 o
   1   9   4      183.80      182.55      6.10 o
   2   9   4      713.11      692.52     15.89 o
   3   9   4       33.63       38.16      2.63 o
   4   9   4      107.37      109.65      4.96 o
   5   9   4      103.70       86.46      5.30 o
   6   9   4       18.40       14.60      2.60 o
   7   9   4        7.98        5.89      2.66 o
   8   9   4       13.16       10.15      2.64 o
   9   9   4        0.10       -0.65      2.02 o
  10   9   4        8.51        5.86      4.99 o
  11   9   4       23.80       33.12      3.79 o
 -12  10   4      100.19      102.38     14.46 o
 -11  10   4        2.75       -0.32      3.45 o
 -10  10   4       65.73       71.39      6.67 o
  -9  10   4       32.42       36.91      4.87 o
  -8  10   4        0.04       -1.63      2.02 o
  -7  10   4      226.45      214.54      8.61 o
  -6  10   4       45.79       41.90      6.03 o
  -5  10   4       84.45       94.20      6.04 o
  -4  10   4        0.15        2.78      2.04 o
  -3  10   4       22.61       19.07      2.38 o
  -2  10   4      110.23      112.91      5.08 o
  -1  10   4      278.28      290.08      9.19 o
   0  10   4      250.86      258.50      7.85 o
   1  10   4       23.51       24.56      2.71 o
   2  10   4     2114.00     2100.69     47.88 o
   3  10   4     1330.71     1370.58     28.80 o
   4  10   4        2.62        2.51      2.02 o
   5  10   4        0.40       -1.64      1.64 o
   6  10   4        1.48        0.69      1.86 o
   7  10   4      480.74      433.21     15.76 o
   8  10   4        1.26        3.78      2.41 o
   9  10   4        5.02        9.81      7.47 o
  10  10   4        6.34        5.16      2.60 o
 -12  11   4       49.52       59.89      5.67 o
 -11  11   4        2.68        5.37      3.06 o
 -10  11   4       80.38       83.48      7.20 o
  -9  11   4      255.10      253.99     15.74 o
  -8  11   4      322.52      350.45     12.25 o
  -7  11   4       13.65        9.25      2.86 o
  -6  11   4       52.72       63.06      5.24 o
  -5  11   4       68.49       70.20      6.60 o
  -4  11   4      170.50      179.72      7.94 o
  -3  11   4      353.77      354.72      9.92 o
  -2  11   4      500.28      469.34     12.19 o
  -1  11   4       88.05       89.39      4.90 o
   0  11   4      375.99      370.86     11.06 o
   1  11   4       27.22       27.07      2.88 o
   2  11   4      376.21      377.66     10.38 o
   3  11   4      344.39      335.74     11.38 o
   4  11   4        0.19       -0.51      2.02 o
   5  11   4       21.47       21.32      3.20 o
   6  11   4      132.43      117.67      6.63 o
   7  11   4       21.18       26.85      3.97 o
   8  11   4        7.49        3.41      2.50 o
   9  11   4        0.37       -2.09      2.09 o
 -11  12   4       10.56       11.57      3.64 o
 -10  12   4       11.88       15.46      4.05 o
  -9  12   4       12.67       15.48      4.11 o
  -8  12   4      152.84      169.29     10.35 o
  -7  12   4       13.06       16.17      3.44 o
  -6  12   4       13.64       13.47      3.27 o
  -5  12   4        1.09        0.78      2.92 o
  -4  12   4        8.58        6.56      2.64 o
  -3  12   4      141.91      127.33      7.58 o
  -2  12   4      109.72      117.72      5.65 o
  -1  12   4       42.96       40.91      5.47 o
   0  12   4       97.23      105.56      5.59 o
   1  12   4       53.12       55.68      4.05 o
   2  12   4       64.99       74.33      5.25 o
   3  12   4       54.91       53.01      4.66 o
   4  12   4       50.83       47.33      4.86 o
   5  12   4       12.04        8.33      2.61 o
   6  12   4        0.64        4.45      2.65 o
   7  12   4       22.47       21.88      3.84 o
   8  12   4      234.47      285.88     12.32 o
  -9  13   4      220.29      227.50     12.61 o
  -8  13   4        7.48        4.60      4.69 o
  -7  13   4        3.42        8.77      3.32 o
  -6  13   4      100.60      119.66      7.86 o
  -5  13   4      104.45       98.57      7.37 o
  -4  13   4        8.18       11.14      3.30 o
  -3  13   4        2.60       -0.16      2.56 o
  -2  13   4        6.87        6.92      2.23 o
  -1  13   4        7.29        8.70      2.55 o
   0  13   4       86.18       88.78      7.06 o
   1  13   4       13.04       10.31      2.46 o
   2  13   4      258.96      247.12     10.10 o
   3  13   4        1.61        4.81      2.67 o
   4  13   4       63.35       67.89      7.93 o
   5  13   4      102.08      102.42      6.75 o
   6  13   4        0.57        5.10      3.02 o
   7  13   4       10.34       14.74      6.70 o
  -8  14   4       24.81       27.74      5.58 o
  -7  14   4       40.70       41.48     10.56 o
  -6  14   4       88.33       86.92      6.99 o
  -5  14   4       16.15       17.24      3.83 o
  -4  14   4       62.70       57.78      5.83 o
  -3  14   4       31.79       34.56      5.04 o
  -2  14   4       49.05       50.53      7.11 o
  -1  14   4       37.35       32.10      3.59 o
   0  14   4       62.02       63.10      4.72 o
   1  14   4       56.88       43.30      6.11 o
   2  14   4        2.34        0.08      2.44 o
   3  14   4       90.26       97.36      8.41 o
   4  14   4        8.07        7.35      3.07 o
   5  14   4       24.69       19.66      4.07 o
   6  14   4        7.37       16.98      4.05 o
  -6  15   4       91.81       96.81      7.63 o
  -5  15   4       17.71       13.06      3.92 o
  -4  15   4        3.77       -0.66      2.77 o
  -3  15   4       15.66       15.02      3.79 o
  -2  15   4        8.33        8.52      3.48 o
  -1  15   4        3.66        5.06      3.11 o
   0  15   4        8.21        9.75      3.35 o
   1  15   4       51.43       66.91      5.92 o
   2  15   4       37.60       46.19      5.85 o
   3  15   4        0.19       -0.47      2.60 o
   4  15   4        0.65        1.98      2.96 o
  -1  16   4       12.24       18.56      5.13 o
 -15   1   5        3.50        6.60      1.67 o
 -14   1   5       51.26       57.26      3.21 o
 -13   1   5       77.13       71.66      3.47 o
 -12   1   5        9.63       11.91      1.70 o
 -11   1   5        4.57        8.75      1.57 o
 -10   1   5       17.46       18.44      1.73 o
  -9   1   5     1493.16     1429.84     23.44 o
  -8   1   5      208.48      188.61      6.15 o
  -7   1   5       26.43       23.71      1.57 o
  -6   1   5        0.51        1.05      0.73 o
  -5   1   5        6.34        9.22      0.98 o
  -4   1   5      167.84      165.71      3.65 o
  -3   1   5     3792.26     3822.91     55.41 o
  -2   1   5     1932.16     2072.12     30.69 o
  -1   1   5      156.47      133.61      4.61 o
   0   1   5       29.11       31.68      1.63 o
   1   1   5     1458.15     1499.37     25.66 o
   2   1   5      491.35      501.15      8.49 o
   3   1   5      123.13      138.86      3.28 o
   4   1   5       24.52       29.23      1.49 o
   5   1   5       56.06       54.49      2.01 o
   6   1   5      193.19      187.61      4.53 o
   7   1   5      226.50      220.90      4.64 o
   8   1   5        1.95        3.58      1.79 o
   9   1   5       67.37       75.61      4.50 o
  10   1   5       28.12       28.96      3.07 o
  11   1   5       69.44       81.57      4.98 o
  12   1   5       29.06       29.55      4.68 o
  13   1   5        4.55        7.06      4.45 o
 -15   2   5       85.22       99.41      4.00 o
 -14   2   5       72.17       67.13      3.39 o
 -13   2   5       17.81       19.84      2.57 o
 -12   2   5        5.01        4.41      1.46 o
 -11   2   5       98.70       89.34      4.40 o
 -10   2   5      348.43      325.45      9.10 o
  -9   2   5       13.21       10.15      1.24 o
  -8   2   5       13.60       14.23      1.27 o
  -7   2   5      470.88      479.35     10.97 o
  -6   2   5        5.77        8.02      1.33 o
  -5   2   5      244.20      237.85      4.77 o
  -4   2   5      453.88      469.87      8.92 o
  -3   2   5      955.68      932.45     14.65 o
  -2   2   5      936.13      958.33     15.52 o
  -1   2   5        0.37        1.41      0.77 o
   0   2   5       10.45       16.25      1.40 o
   1   2   5       26.19       33.26      1.75 o
   2   2   5      156.75      160.89      4.06 o
   3   2   5      181.08      187.01      3.77 o
   4   2   5       31.50       36.41      1.70 o
   5   2   5       21.16       21.81      1.36 o
   6   2   5      355.08      337.81      6.79 o
   7   2   5       67.63       71.64      3.72 o
   8   2   5       88.77       94.69      4.87 o
   9   2   5      192.36      189.31     12.24 o
  10   2   5       88.92       86.32      5.05 o
  11   2   5       20.35       15.12      3.04 o
  12   2   5       15.56       25.56      5.53 o
 -15   3   5      174.64      178.17      5.53 o
 -14   3   5      109.26      117.03      4.76 o
 -13   3   5        1.03        1.26      1.43 o
 -12   3   5       87.53       90.18      4.53 o
 -11   3   5      152.39      143.56      5.53 o
 -10   3   5       11.38       12.08      1.74 o
  -9   3   5      672.93      645.18     11.56 o
  -8   3   5        0.11       -0.04      0.82 o
  -7   3   5        0.09       -0.71      0.73 o
  -6   3   5        0.00        0.47      0.71 o
  -5   3   5       42.80       43.16      1.96 o
  -4   3   5     1452.01     1499.13     22.76 o
  -3   3   5      347.79      407.03     11.22 o
  -2   3   5      854.92      900.43     15.38 o
  -1   3   5        3.16        2.71      0.86 o
   0   3   5      344.41      314.29      6.97 o
   1   3   5       50.10       51.02      3.22 o
   2   3   5      595.74      602.53     10.03 o
   3   3   5      139.57      149.03      4.23 o
   4   3   5      517.71      525.94      8.42 o
   5   3   5      177.11      184.68      3.85 o
   6   3   5        0.00        0.15      0.75 o
   7   3   5        5.87        3.10      1.47 o
   8   3   5      106.42       93.10      4.91 o
   9   3   5      138.95      135.90      6.65 o
  10   3   5      609.54      590.09     19.25 o
  11   3   5      104.47      107.23      6.53 o
  12   3   5      149.50      167.90     11.53 o
 -15   4   5       15.06       14.09      1.84 o
 -14   4   5       37.21       38.33      2.73 o
 -13   4   5       22.28       21.97      2.64 o
 -12   4   5        0.26       -1.47      1.47 o
 -11   4   5       15.87       14.66      2.19 o
 -10   4   5       56.35       46.36      3.22 o
  -9   4   5       20.83       17.64      1.77 o
  -8   4   5      351.44      346.50      7.36 o
  -7   4   5       78.45       91.35      3.40 o
  -6   4   5        7.64        4.75      1.22 o
  -5   4   5        1.41        0.27      0.77 o
  -4   4   5       69.84       55.67      2.49 o
  -3   4   5      457.93      457.19      8.68 o
  -2   4   5       70.96       65.05      2.63 o
  -1   4   5     1106.04     1051.54     17.82 o
   0   4   5      113.60      111.15      5.75 o
   1   4   5      175.41      183.94      4.40 o
   2   4   5     1106.44     1127.08     18.93 o
   3   4   5      827.26      816.97     13.19 o
   4   4   5        2.55        1.88      0.85 o
   5   4   5        9.54        7.88      1.19 o
   6   4   5      413.94      411.12      8.08 o
   7   4   5      386.80      358.12      9.41 o
   8   4   5      332.27      321.46     10.01 o
   9   4   5        0.15        1.47      1.97 o
  10   4   5       55.61       60.33      5.00 o
  11   4   5       98.44      105.37      6.85 o
  12   4   5        2.26        4.24      2.80 o
 -14   5   5        1.25        2.44      1.84 o
 -13   5   5       53.83       56.72      4.59 o
 -12   5   5        6.41        3.91      2.99 o
 -11   5   5        6.74        3.09      4.70 o
 -10   5   5      118.54      126.47      7.44 o
  -9   5   5      335.53      330.32      8.52 o
  -8   5   5        1.59        2.00      1.14 o
  -7   5   5        0.00       -0.72      1.08 o
  -6   5   5      115.13      112.82      4.71 o
  -5   5   5       79.46       76.21      3.47 o
  -4   5   5      834.75      876.78     15.33 o
  -3   5   5       82.91      102.99      3.18 o
  -2   5   5       20.86       15.40      1.47 o
  -1   5   5        1.63        0.26      0.84 o
   0   5   5      252.93      250.51      5.58 o
   1   5   5      193.45      175.33      4.39 o
   2   5   5      381.13      373.01      7.54 o
   3   5   5       10.28       13.05      1.43 o
   4   5   5        2.17        1.52      0.96 o
   5   5   5       72.92       74.95      2.90 o
   6   5   5      261.11      243.03      7.22 o
   7   5   5       14.03       15.12      2.17 o
   8   5   5      185.37      174.17      7.89 o
   9   5   5        7.83        8.84      2.54 o
  10   5   5      167.78      163.80     11.63 o
  11   5   5       16.11       17.46      3.10 o
  12   5   5      125.89      140.02      7.57 o
 -14   6   5       38.55       37.31      3.76 o
 -13   6   5       10.43        9.78      2.71 o
 -12   6   5       25.55       27.86      3.54 o
 -11   6   5       40.35       40.78      4.19 o
 -10   6   5       13.51       16.15      3.04 o
  -9   6   5       33.84       36.79      3.41 o
  -8   6   5       14.26       16.32      2.46 o
  -7   6   5       40.86       44.84      2.57 o
  -6   6   5      139.70      138.85      4.85 o
  -5   6   5        2.29        1.83      1.09 o
  -4   6   5      124.83      134.14      4.21 o
  -3   6   5      274.14      277.39      8.23 o
  -2   6   5       52.46       54.48      2.60 o
  -1   6   5        0.45       -0.22      0.77 o
   0   6   5      167.73      161.74      4.30 o
   1   6   5      117.35      121.41      3.62 o
   2   6   5       25.63       27.67      1.95 o
   3   6   5        3.31        2.95      1.08 o
   4   6   5        0.25        0.68      0.99 o
   5   6   5      140.86      136.73      3.91 o
   6   6   5       19.99       22.22      2.38 o
   7   6   5      211.78      177.22      8.12 o
   8   6   5       66.61       53.24      8.58 o
   9   6   5       18.61       19.61      3.22 o
  10   6   5       39.02       38.04      4.19 o
  11   6   5        4.94        9.29      3.29 o
 -14   7   5        0.22        2.35      1.95 o
 -13   7   5       44.60       48.76     12.16 o
 -12   7   5       16.23       14.25      3.42 o
 -11   7   5        1.45       -2.20      2.20 o
 -10   7   5      166.46      176.82     12.82 o
  -9   7   5      375.53      364.50     13.82 o
  -8   7   5       80.13       83.59      7.43 o
  -7   7   5        9.13       11.54      2.77 o
  -6   7   5       42.54       37.02      2.87 o
  -5   7   5       48.60       44.16      2.92 o
  -4   7   5       48.08       55.34      3.01 o
  -3   7   5        4.05        4.41      1.32 o
  -2   7   5       12.52       13.09      2.51 o
  -1   7   5      529.98      510.13      9.95 o
   0   7   5      317.30      334.77      7.24 o
   1   7   5       18.15       18.48      1.73 o
   2   7   5     1053.08     1024.85     17.91 o
   3   7   5       46.76       38.50      2.38 o
   4   7   5      155.94      155.11      4.86 o
   5   7   5       19.90       19.91      2.68 o
   6   7   5        9.70        8.20      2.14 o
   7   7   5      164.76      139.21      7.20 o
   8   7   5       23.04       16.42      3.06 o
   9   7   5      145.69      137.60     13.91 o
  10   7   5       74.62       72.54      5.61 o
  11   7   5        0.22        2.49      2.39 o
 -13   8   5      152.44      150.77      8.14 o
 -12   8   5       11.02        9.69      7.28 o
 -11   8   5       68.17       79.01      7.42 o
 -10   8   5        0.41        2.61      2.61 o
  -9   8   5      262.61      283.73     15.11 o
  -8   8   5       67.56       61.27      4.67 o
  -7   8   5      343.42      305.22     10.74 o
  -6   8   5        0.03       -0.10      1.87 o
  -5   8   5       21.21       20.13      2.89 o
  -4   8   5       23.61       28.23      2.76 o
  -3   8   5       42.44       44.99      3.86 o
  -2   8   5        7.08       10.52      1.67 o
  -1   8   5      176.94      167.40      5.68 o
   0   8   5     1095.37     1085.17     19.00 o
   1   8   5       99.71      101.53      3.80 o
   2   8   5      329.33      330.94      8.08 o
   3   8   5      456.79      460.06     10.21 o
   4   8   5       83.46       80.18      4.25 o
   5   8   5      195.77      177.12      7.20 o
   6   8   5       58.86       53.11      4.37 o
   7   8   5        2.32        2.04      2.09 o
   8   8   5       14.31        7.53      2.53 o
   9   8   5        7.85        5.74      3.04 o
  10   8   5       61.33       77.45      5.92 o
 -13   9   5       27.88       33.46      4.25 o
 -12   9   5       32.79       38.50      6.59 o
 -11   9   5        0.24        0.59      2.70 o
 -10   9   5       20.35       20.40      3.88 o
  -9   9   5       49.53       50.38      5.57 o
  -8   9   5        0.06        0.33      2.10 o
  -7   9   5        3.97       -0.10      1.99 o
  -6   9   5       75.30       73.31      5.23 o
  -5   9   5      240.16      232.98      8.80 o
  -4   9   5      279.43      276.86      9.76 o
  -3   9   5       29.16       28.07      3.46 o
  -2   9   5        0.00       -1.28      1.35 o
  -1   9   5       56.68       56.12      3.74 o
   0   9   5      278.31      277.79      7.30 o
   1   9   5       43.51       40.86      3.09 o
   2   9   5      105.68      106.66      4.57 o
   3   9   5      609.17      606.33     14.50 o
   4   9   5      145.13      126.97      7.40 o
   5   9   5       78.38       86.85      5.50 o
   6   9   5        5.38        4.97      2.18 o
   7   9   5        7.05        3.80      2.47 o
   8   9   5        0.96        3.27      2.36 o
   9   9   5       21.30       27.10      6.75 o
  10   9   5      109.97       95.38     13.85 o
 -12  10   5       17.64       12.57      3.70 o
 -11  10   5        0.31       -2.00      2.60 o
 -10  10   5       24.74       27.28      5.20 o
  -9  10   5       30.74       33.05      4.96 o
  -8  10   5        7.78       10.72      3.50 o
  -7  10   5        0.14       -1.03      2.11 o
  -6  10   5        0.02        2.19      2.33 o
  -5  10   5       38.44       41.87      4.30 o
  -4  10   5       34.43       27.82      3.65 o
  -3  10   5        3.24        7.86      3.07 o
  -2  10   5        0.03        1.09      1.59 o
  -1  10   5      107.68      105.37      5.12 o
   0  10   5       29.75       30.05      3.02 o
   1  10   5        3.94        4.67      1.69 o
   2  10   5       52.06       47.93      3.67 o
   3  10   5       34.12       29.47      2.97 o
   4  10   5       10.75       12.79      2.72 o
   5  10   5       70.06       67.62      5.12 o
   6  10   5       12.42        3.70      2.61 o
   7  10   5       27.98       21.70      3.59 o
   8  10   5        3.49        5.11      2.73 o
   9  10   5        6.75        9.50      4.48 o
 -11  11   5       34.40       40.14      9.43 o
 -10  11   5        6.12        4.06      6.04 o
  -9  11   5      314.80      323.88     14.41 o
  -8  11   5      129.80      141.71      9.98 o
  -7  11   5        6.19       12.08      3.25 o
  -6  11   5        7.82        7.81      2.81 o
  -5  11   5       94.61       85.12      6.11 o
  -4  11   5        7.93        9.69      2.77 o
  -3  11   5      145.16      141.22      6.00 o
  -2  11   5      291.33      278.99      8.67 o
  -1  11   5        6.07        7.71      2.18 o
   0  11   5       47.53       46.45      3.70 o
   1  11   5      450.92      441.20     11.90 o
   2  11   5        6.02        9.98      3.03 o
   3  11   5      238.99      212.63     11.92 o
   4  11   5        7.10        8.59      2.61 o
   5  11   5        4.79        2.01      2.39 o
   6  11   5        4.30        2.79      2.61 o
   7  11   5       13.29       17.35      4.72 o
   8  11   5        7.34       11.73      3.21 o
 -10  12   5       42.38       51.16      6.34 o
  -9  12   5      568.36      602.90     22.68 o
  -8  12   5      496.52      512.84     20.26 o
  -7  12   5       19.22       10.78      3.29 o
  -6  12   5        1.66       -0.96      2.44 o
  -5  12   5       13.16       11.32      3.21 o
  -4  12   5       38.03       47.81      5.04 o
  -3  12   5       65.64       60.00      4.87 o
  -2  12   5       72.05       71.06      5.24 o
  -1  12   5       98.04       95.71      5.46 o
   0  12   5      573.43      556.34     14.33 o
   1  12   5      126.97      146.09      7.94 o
   2  12   5       58.62       65.09      5.30 o
   3  12   5       90.00       95.74      6.46 o
   4  12   5        0.86        3.52      2.41 o
   5  12   5       39.56       36.60      4.34 o
   6  12   5       17.75       19.97      4.47 o
   7  12   5       61.15       84.86      7.03 o
  -8  13   5       14.22        9.53      4.76 o
  -7  13   5       27.93       32.26      5.64 o
  -6  13   5        0.70       -0.92      2.73 o
  -5  13   5       39.27       38.15      4.79 o
  -4  13   5        2.87        0.97      2.84 o
  -3  13   5       34.61       30.44      4.28 o
  -2  13   5       36.81       31.32      3.52 o
  -1  13   5      109.58      104.72      5.93 o
   0  13   5       30.95       31.72      3.54 o
   1  13   5       21.56       17.87      3.39 o
   2  13   5      195.61      180.92      8.71 o
   3  13   5        5.21        6.06      2.84 o
   4  13   5      125.07      123.38      7.67 o
   5  13   5        0.95        3.14      3.60 o
   6  13   5        1.38        3.47      3.16 o
  -7  14   5       48.93       63.14      7.62 o
  -6  14   5       28.38       28.44      4.71 o
  -5  14   5        0.00       -2.22      2.71 o
  -4  14   5       43.60       36.05      4.97 o
  -3  14   5       40.27       39.77      5.03 o
  -2  14   5       18.89       24.22      4.94 o
  -1  14   5       35.50       38.73      6.66 o
   0  14   5       39.98       50.00      5.08 o
   1  14   5      215.55      203.97     11.26 o
   2  14   5      246.55      260.39     14.25 o
   3  14   5        5.16        9.34      3.22 o
   4  14   5       49.36       48.66      5.17 o
  -4  15   5      180.12      220.72     10.50 o
  -3  15   5       45.15       38.49      5.53 o
  -2  15   5       24.51       37.28      5.06 o
  -1  15   5       18.19       21.86      6.64 o
   0  15   5       16.95       21.94      4.03 o
   1  15   5       94.45      100.35      8.41 o
 -15   0   6        0.01       -1.16      3.48 o
 -14   0   6       44.34       44.85      4.46 o
 -13   0   6       37.52       36.96      4.28 o
 -12   0   6      109.70      108.66     11.14 o
 -11   0   6        1.93        1.39      2.01 o
 -10   0   6       28.14       30.10      3.53 o
  -9   0   6      740.85      748.43     47.04 o
  -8   0   6      198.18      199.62      6.85 o
  -7   0   6       92.42       88.18      4.57 o
  -6   0   6      229.01      238.90      7.66 o
  -5   0   6        6.40        3.65      1.46 o
  -4   0   6       66.01       71.96      3.95 o
  -3   0   6        5.35        2.65      1.40 o
  -2   0   6      698.61      680.78     36.61 o
  -1   0   6      112.70       84.59      4.86 o
   0   0   6       47.14       55.06      5.55 o
   1   0   6        0.67       -0.14      2.79 o
   2   0   6      180.75      163.16      8.37 o
   3   0   6       17.14       15.80      2.47 o
   4   0   6        0.18        1.37      1.29 o
   5   0   6        7.58        8.82      1.95 o
   6   0   6     1001.69     1010.97     24.47 o
   7   0   6     1655.63     1699.19     69.56 o
   8   0   6       15.59       19.85      4.91 o
   9   0   6       18.77       24.90      5.37 o
  10   0   6       17.50        7.51      4.11 o
  11   0   6       24.04       28.86      6.04 o
 -15   1   6        2.42        6.08      1.87 o
 -14   1   6      114.01      118.19      4.75 o
 -13   1   6        8.46        8.66      2.67 o
 -12   1   6        2.79        0.10      1.38 o
 -11   1   6       86.92       85.98      4.06 o
 -10   1   6       95.16       97.39      3.97 o
  -9   1   6        0.26        4.09      3.09 o
  -8   1   6      781.19      791.48     15.25 o
  -7   1   6      110.13      102.61      3.02 o
  -6   1   6       71.31       78.69      2.76 o
  -5   1   6      409.72      425.62      7.71 o
  -4   1   6      355.02      370.84      6.92 o
  -3   1   6      527.07      539.76     10.05 o
  -2   1   6      182.57      183.79      4.88 o
  -1   1   6       66.68       55.19      2.68 o
   0   1   6      362.00      385.30      8.36 o
   1   1   6     1109.33     1085.46     27.39 o
   2   1   6      784.30      799.35     16.18 o
   3   1   6       30.50       32.72      1.85 o
   4   1   6      118.69      119.74      3.87 o
   5   1   6       67.01       56.41      2.83 o
   6   1   6      615.01      614.74     12.33 o
   7   1   6      310.41      297.47     12.34 o
   8   1   6        5.06        8.40      2.18 o
   9   1   6       28.53       31.18      3.37 o
  10   1   6        3.05        2.31      2.01 o
  11   1   6       28.90       27.66      3.47 o
 -15   2   6       97.93      103.97      4.49 o
 -14   2   6       64.84       65.44      3.72 o
 -13   2   6       11.99       11.68      2.92 o
 -12   2   6        9.81        9.07      2.06 o
 -11   2   6        0.89        1.57      1.69 o
 -10   2   6      213.96      217.36      8.51 o
  -9   2   6       43.57       44.91      6.74 o
  -8   2   6       24.71       23.18      1.97 o
  -7   2   6       39.05       33.58      2.45 o
  -6   2   6        0.05        2.47      0.94 o
  -5   2   6       23.30       22.24      2.09 o
  -4   2   6      224.56      229.86      4.91 o
  -3   2   6      306.46      304.50      6.43 o
  -2   2   6      112.59      117.01      3.73 o
  -1   2   6        2.59        1.96      1.03 o
   0   2   6      195.75      193.60      5.11 o
   1   2   6      116.18      119.73      3.51 o
   2   2   6      180.92      201.40      4.86 o
   3   2   6        0.83        1.98      0.92 o
   4   2   6        1.36        1.16      1.50 o
   5   2   6       27.41       24.87      1.84 o
   6   2   6      641.85      646.30     13.04 o
   7   2   6      452.70      429.10     12.50 o
   8   2   6       30.62       29.10      3.21 o
   9   2   6       43.32       48.45      3.97 o
  10   2   6       43.48       50.06      4.14 o
  11   2   6       97.43      108.51      6.22 o
 -14   3   6      243.21      240.19      8.36 o
 -13   3   6       19.00       16.94      2.47 o
 -12   3   6       20.90       24.59      2.82 o
 -11   3   6       33.21       30.41      3.01 o
 -10   3   6        0.53       -0.13      3.16 o
  -9   3   6       54.68       45.90      3.56 o
  -8   3   6       45.51       49.38      2.74 o
  -7   3   6       68.79       70.57      3.15 o
  -6   3   6        0.51        0.41      0.91 o
  -5   3   6      503.37      520.66      9.22 o
  -4   3   6      328.50      336.17      7.01 o
  -3   3   6        6.43        7.55      1.25 o
  -2   3   6      214.03      210.84      6.20 o
  -1   3   6      285.60      271.73      7.25 o
   0   3   6        0.10       -0.65      1.30 o
   1   3   6      118.86      125.78      3.99 o
   2   3   6      692.42      706.52     13.97 o
   3   3   6       76.49       69.88      2.95 o
   4   3   6       43.29       35.06      2.14 o
   5   3   6        6.98        9.34      1.36 o
   6   3   6       63.54       60.52      3.69 o
   7   3   6      172.30      158.11      8.73 o
   8   3   6      128.81      129.49     10.77 o
   9   3   6      110.80      112.56      5.83 o
  10   3   6       66.05       70.97      4.93 o
  11   3   6       10.40       10.99      3.19 o
 -14   4   6       57.56       64.20      4.66 o
 -13   4   6        8.38       13.30      2.52 o
 -12   4   6        1.87        3.81      1.93 o
 -11   4   6       14.97       10.19      2.27 o
 -10   4   6       56.98       53.65      4.02 o
  -9   4   6      388.26      376.08     11.25 o
  -8   4   6       34.26       43.12      4.43 o
  -7   4   6       29.36       28.48      2.21 o
  -6   4   6      197.08      187.05      4.73 o
  -5   4   6      365.24      349.26      7.34 o
  -4   4   6       65.87       63.65      3.37 o
  -3   4   6      522.26      560.63     10.60 o
  -2   4   6       31.09       32.31      2.06 o
  -1   4   6       20.21       12.66      1.56 o
   0   4   6       29.31       28.18      2.14 o
   1   4   6      656.95      671.97     13.49 o
   2   4   6       17.51       16.00      1.61 o
   3   4   6        4.57        0.46      1.02 o
   4   4   6       31.42       27.14      1.96 o
   5   4   6        9.55        7.08      2.27 o
   6   4   6       14.90       13.42      2.12 o
   7   4   6       13.01       12.05      2.45 o
   8   4   6        7.11       13.12      2.53 o
   9   4   6        2.12       -0.18      1.90 o
  10   4   6        6.39        3.41      2.68 o
  11   4   6       34.04       30.55      4.26 o
 -14   5   6        3.65        4.73      2.31 o
 -13   5   6        2.86        3.24      2.04 o
 -12   5   6        0.14        3.51      2.00 o
 -11   5   6        2.98        3.36      2.06 o
 -10   5   6       92.44       84.46      5.38 o
  -9   5   6        0.00        2.10      2.26 o
  -8   5   6      324.27      330.00      8.98 o
  -7   5   6      316.32      291.86      7.21 o
  -6   5   6      113.49      108.68      4.16 o
  -5   5   6       10.43       12.77      1.66 o
  -4   5   6       59.43       62.90      3.84 o
  -3   5   6      355.08      342.53      9.16 o
  -2   5   6      546.56      532.87     11.31 o
  -1   5   6      200.15      201.20      5.57 o
   0   5   6       13.70       15.50      1.80 o
   1   5   6      224.85      231.69      5.56 o
   2   5   6       49.19       43.75      2.47 o
   3   5   6       22.58       18.10      1.76 o
   4   5   6       38.06       36.74      2.30 o
   5   5   6       17.75       18.35      1.98 o
   6   5   6      332.37      318.02      9.03 o
   7   5   6      120.48      126.46      6.04 o
   8   5   6       25.35       36.42      3.55 o
   9   5   6        0.60       -1.12      2.22 o
  10   5   6        1.05        3.45      2.57 o
  11   5   6       23.07       27.78      5.41 o
 -13   6   6       58.31       66.23      4.80 o
 -12   6   6       11.16       15.19      2.88 o
 -11   6   6       28.54       29.68      6.90 o
 -10   6   6      221.78      211.70      8.02 o
  -9   6   6      449.42      459.87     13.56 o
  -8   6   6       26.49       28.18      2.82 o
  -7   6   6      120.26      103.61      5.00 o
  -6   6   6        4.95        4.70      1.46 o
  -5   6   6      244.75      223.76      6.16 o
  -4   6   6       76.76       70.50      3.53 o
  -3   6   6       11.99       13.25      1.82 o
  -2   6   6      127.30      137.41      4.59 o
  -1   6   6       58.29       65.17      3.42 o
   0   6   6        7.00        4.96      1.49 o
   1   6   6       33.13       32.05      2.54 o
   2   6   6      200.71      205.97      5.28 o
   3   6   6       47.45       47.45      2.97 o
   4   6   6       29.84       30.61      3.51 o
   5   6   6        2.00        3.18      1.64 o
   6   6   6       28.46       19.44      2.84 o
   7   6   6        0.11       -0.25      2.54 o
   8   6   6       52.87       49.72      4.85 o
   9   6   6       10.75       10.28      2.98 o
  10   6   6      227.92      224.06     10.05 o
 -13   7   6       16.36       20.77      3.20 o
 -12   7   6        0.90       -0.80      2.38 o
 -11   7   6       66.62       70.82      6.17 o
 -10   7   6       37.51       31.76      4.29 o
  -9   7   6       12.19        9.82      3.10 o
  -8   7   6      577.54      566.84     16.13 o
  -7   7   6      318.95      293.47     15.09 o
  -6   7   6       51.94       55.23      3.72 o
  -5   7   6       29.55       25.02      2.31 o
  -4   7   6       85.91       87.09      4.05 o
  -3   7   6        9.42        8.08      1.74 o
  -2   7   6      315.31      311.80      7.87 o
  -1   7   6      146.09      138.16      4.79 o
   0   7   6      175.20      172.90      4.91 o
   1   7   6      821.67      828.43     15.16 o
   2   7   6       28.75       35.53      2.46 o
   3   7   6        2.34        1.99      1.51 o
   4   7   6       49.35       56.22      3.35 o
   5   7   6       35.21       32.46      3.12 o
   6   7   6       89.14       88.05      6.46 o
   7   7   6      114.80      129.87      8.14 o
   8   7   6      205.79      186.71     27.40 o
   9   7   6        0.34        2.57      3.69 o
  10   7   6       12.06        9.60      3.19 o
 -12   8   6        6.13       13.88      3.50 o
 -11   8   6       13.75       11.83      3.45 o
 -10   8   6       26.90       31.05      9.44 o
  -9   8   6      459.23      462.99     17.45 o
  -8   8   6      156.43      148.49      7.06 o
  -7   8   6        3.25        3.26      2.20 o
  -6   8   6       19.34       18.97      3.05 o
  -5   8   6       37.62       39.58      3.90 o
  -4   8   6        3.67        3.45      1.54 o
  -3   8   6        0.08        1.03      1.34 o
  -2   8   6      355.40      328.22      9.74 o
  -1   8   6       17.63       15.63      1.95 o
   0   8   6      365.48      381.83      8.43 o
   1   8   6      434.38      420.02      9.02 o
   2   8   6       47.07       45.61      2.81 o
   3   8   6       55.93       59.31      3.59 o
   4   8   6       32.53       33.46      3.78 o
   5   8   6       20.73       17.49      2.84 o
   6   8   6        3.89        0.46      2.13 o
   7   8   6       24.26       24.79      3.90 o
   8   8   6        1.95        1.25      2.37 o
   9   8   6        0.00        3.32      2.77 o
 -12   9   6       13.72       20.47      6.58 o
 -11   9   6       37.62       35.74      5.06 o
 -10   9   6       30.81       28.70      8.44 o
  -9   9   6        2.36        2.07      3.13 o
  -8   9   6        3.65        6.00      3.32 o
  -7   9   6       98.85       86.54      6.33 o
  -6   9   6        0.33       -1.98      1.98 o
  -5   9   6       30.39       27.65      3.56 o
  -4   9   6       76.30       72.70      5.33 o
  -3   9   6        1.41       -1.01      1.47 o
  -2   9   6       46.52       42.52      4.03 o
  -1   9   6        5.30        6.62      1.62 o
   0   9   6      100.78       88.62      4.37 o
   1   9   6       42.69       40.35      3.28 o
   2   9   6      106.37      113.71      8.25 o
   3   9   6       14.58       20.67      2.79 o
   4   9   6        3.23        1.03      2.02 o
   5   9   6       55.57       44.47      4.30 o
   6   9   6        0.59        2.24      3.91 o
   7   9   6       42.73       26.56      4.03 o
   8   9   6       33.01       36.16      4.64 o
 -11  10   6       32.31       34.80      5.33 o
 -10  10   6       76.06       87.05     11.43 o
  -9  10   6        3.41        2.59      3.21 o
  -8  10   6       23.75       12.22      3.91 o
  -7  10   6        0.61        5.39      2.61 o
  -6  10   6       50.57       55.68      5.06 o
  -5  10   6       19.27       15.53      3.16 o
  -4  10   6      172.54      175.17      7.91 o
  -3  10   6        3.92        6.15      2.57 o
  -2  10   6        1.35        1.79      1.98 o
  -1  10   6      125.09      117.58      5.23 o
   0  10   6       94.37       90.65      5.52 o
   1  10   6      379.03      377.24     10.66 o
   2  10   6        2.63        4.25      2.09 o
   3  10   6       40.34       40.06      4.17 o
   4  10   6        0.19       -0.86      2.11 o
   5  10   6       35.38       32.27      4.02 o
   6  10   6       35.78       20.60      5.84 o
   7  10   6        3.27        1.72      2.65 o
   8  10   6        4.12       -0.95      2.60 o
 -10  11   6       86.71       94.23      8.53 o
  -9  11   6       22.90       30.90      5.38 o
  -8  11   6       47.44       56.12     11.05 o
  -7  11   6      107.12      112.71      7.37 o
  -6  11   6        6.06        7.28      2.91 o
  -5  11   6       13.24       12.80      3.32 o
  -4  11   6       62.00       54.99      7.31 o
  -3  11   6        4.70        6.95      2.77 o
  -2  11   6      115.86      117.03      7.35 o
  -1  11   6      117.94      117.82      6.08 o
   0  11   6       50.41       45.45      3.95 o
   1  11   6     1038.80     1037.12     23.43 o
   2  11   6      379.39      382.90     12.88 o
   3  11   6        8.68        6.95      2.82 o
   4  11   6        5.52        7.29      2.79 o
   5  11   6        3.76        5.33      2.99 o
   6  11   6       59.89       57.47      9.76 o
   7  11   6      142.01      155.22      9.25 o
  -9  12   6       41.06       43.59      6.46 o
  -8  12   6       12.21       13.11      4.85 o
  -7  12   6        1.10        4.62      3.68 o
  -6  12   6       76.27       62.05      5.84 o
  -5  12   6        2.44        4.83      2.93 o
  -4  12   6       29.13       24.25      4.11 o
  -3  12   6        0.92        0.30      2.75 o
  -2  12   6        6.77       11.64      2.63 o
  -1  12   6       29.09       34.24      3.55 o
   0  12   6       76.77       89.15      5.51 o
   1  12   6       64.34       63.85      7.69 o
   2  12   6       14.66       15.51      3.56 o
   3  12   6       15.21       14.07      3.29 o
   4  12   6        2.82        5.41      3.93 o
   5  12   6        0.37        1.12      2.88 o
  -7  13   6       64.87       57.35      8.82 o
  -6  13   6       60.63       52.90     11.97 o
  -5  13   6        0.52       -0.68      2.90 o
  -4  13   6       32.28       26.22      4.40 o
  -3  13   6        4.24        8.35      3.47 o
  -2  13   6       10.90        9.33      3.39 o
  -1  13   6       86.66       84.34      5.56 o
   0  13   6       37.53       41.14      7.04 o
   1  13   6      196.24      195.50     11.36 o
   2  13   6       93.38      107.70      7.93 o
   3  13   6        7.74        3.78      2.87 o
   4  13   6       59.79       49.75      6.02 o
  -5  14   6        5.89       11.11      7.17 o
  -4  14   6      173.92      167.79     10.05 o
  -3  14   6      153.43      168.15      9.99 o
  -2  14   6       18.91       13.19      3.86 o
  -1  14   6        1.12        1.76      3.87 o
   0  14   6       19.30       29.38      4.42 o
   1  14   6      222.00      212.00      9.81 o
 -14   1   7        0.99        0.28      1.75 o
 -13   1   7        2.20        0.36      1.67 o
 -12   1   7       36.87       43.36      3.25 o
 -11   1   7      270.90      262.68      7.64 o
 -10   1   7      464.16      440.35     11.01 o
  -9   1   7        0.36        1.07      1.77 o
  -8   1   7        5.68        8.03      2.04 o
  -7   1   7       21.92       21.05      2.02 o
  -6   1   7       37.92       35.98      2.49 o
  -5   1   7      139.90      134.88      4.33 o
  -4   1   7      183.19      194.42      5.40 o
  -3   1   7        1.95        1.18      1.18 o
  -2   1   7       21.75       21.77      1.98 o
  -1   1   7      352.13      342.25      7.98 o
   0   1   7      155.17      160.55      8.79 o
   1   1   7      338.14      334.36      7.88 o
   2   1   7       63.40       57.02      3.05 o
   3   1   7       65.78       59.59      3.44 o
   4   1   7       66.87       66.05      3.65 o
   5   1   7       17.41       17.01      2.15 o
   6   1   7        8.36        7.16      3.97 o
   7   1   7      220.57      237.00     10.61 o
   8   1   7       34.44       38.55      4.68 o
   9   1   7       10.01       15.62      3.54 o
  10   1   7       23.86       27.05      7.35 o
 -14   2   7       14.52       17.13      2.49 o
 -13   2   7        0.73        1.51      1.74 o
 -12   2   7        7.96        5.34      2.67 o
 -11   2   7       22.29       11.85      2.15 o
 -10   2   7        0.30       -0.16      2.78 o
  -9   2   7      215.03      200.06      7.44 o
  -8   2   7      225.21      219.29      6.75 o
  -7   2   7       24.83       17.85      1.92 o
  -6   2   7        1.14        2.38      1.96 o
  -5   2   7      861.18      798.89     17.54 o
  -4   2   7      714.84      699.61     14.11 o
  -3   2   7       60.81       60.82      3.14 o
  -2   2   7        0.86        0.59      1.82 o
  -1   2   7       12.79       11.68      1.69 o
   0   2   7       83.30       75.48      3.49 o
   1   2   7       60.71       63.99      3.33 o
   2   2   7       10.27        9.85      1.63 o
   3   2   7       48.27       47.59      2.86 o
   4   2   7      339.37      351.20      8.29 o
   5   2   7      413.61      426.88     10.80 o
   6   2   7       26.14       22.22      3.64 o
   7   2   7       13.83       15.30      3.37 o
   8   2   7       54.43       54.90      5.89 o
   9   2   7       27.31       28.02      4.38 o
  10   2   7        4.49        2.78      2.88 o
 -14   3   7      101.45      107.17      6.95 o
 -13   3   7        7.79       11.72      2.24 o
 -12   3   7      131.50      131.96      9.59 o
 -11   3   7       21.88       27.74      3.15 o
 -10   3   7      137.16      139.73      6.29 o
  -9   3   7       24.96       25.28      2.95 o
  -8   3   7       43.80       35.84      2.97 o
  -7   3   7       11.51        8.96      1.95 o
  -6   3   7      180.82      181.21      5.28 o
  -5   3   7     1545.86     1484.99     27.39 o
  -4   3   7      328.48      323.47      7.80 o
  -3   3   7       66.96       72.22      3.52 o
  -2   3   7      507.64      515.68     18.80 o
  -1   3   7      328.42      322.85      7.78 o
   0   3   7      122.01      121.72      4.20 o
   1   3   7       48.22       47.77      3.52 o
   2   3   7        0.12        0.09      1.24 o
   3   3   7       18.35       18.49      1.99 o
   4   3   7       39.13       33.34      2.90 o
   5   3   7        9.72       11.07      2.08 o
   6   3   7      267.47      275.49     11.73 o
   7   3   7        1.65        0.78      2.48 o
   8   3   7      118.98      124.66      6.50 o
   9   3   7        4.97        8.81      3.93 o
  10   3   7        0.02        0.80      3.55 o
 -13   4   7       57.05       66.64      4.79 o
 -12   4   7        1.87        3.79      2.41 o
 -11   4   7       43.14       50.97      4.15 o
 -10   4   7        0.13        1.45      2.09 o
  -9   4   7      129.99      131.30      5.99 o
  -8   4   7      254.90      252.46      8.85 o
  -7   4   7      120.54      116.16      4.90 o
  -6   4   7        9.14        9.26      2.19 o
  -5   4   7      193.26      178.65      5.37 o
  -4   4   7       17.03       20.13      3.48 o
  -3   4   7      373.76      359.41      9.38 o
  -2   4   7      502.09      491.50     10.76 o
  -1   4   7       59.28       61.81      3.30 o
   0   4   7       15.56       12.54      2.02 o
   1   4   7        0.57        2.03      1.42 o
   2   4   7       66.94       56.31      3.33 o
   3   4   7        0.52       -0.08      1.21 o
   4   4   7        2.24        1.20      1.57 o
   5   4   7      150.11      143.31      5.58 o
   6   4   7        0.05       -0.76      1.79 o
   7   4   7        6.87       10.31      2.58 o
   8   4   7        2.26        4.59      2.27 o
   9   4   7        4.41        5.11      2.90 o
  10   4   7       21.92       27.30      3.66 o
 -13   5   7       18.45       28.51      3.67 o
 -12   5   7       63.90       72.76      5.04 o
 -11   5   7       32.93       34.13      3.63 o
 -10   5   7       98.75       93.62      5.70 o
  -9   5   7       18.11       14.48      2.90 o
  -8   5   7       63.68       64.19      4.70 o
  -7   5   7      142.82      136.67      5.48 o
  -6   5   7       13.41       12.45      2.17 o
  -5   5   7       44.30       49.53      3.08 o
  -4   5   7      229.33      222.94      6.24 o
  -3   5   7        0.26        0.42      1.25 o
  -2   5   7       62.85       60.23      4.80 o
  -1   5   7        0.72       -0.03      1.65 o
   0   5   7     1506.92     1508.94     28.04 o
   1   5   7      101.82       95.70      4.27 o
   2   5   7        3.52        2.76      1.51 o
   3   5   7        8.48       11.36      2.58 o
   4   5   7       24.81       26.97      2.47 o
   5   5   7        0.55        3.63      2.01 o
   6   5   7      330.38      319.42     10.76 o
   7   5   7       79.34       69.12      5.02 o
   8   5   7       21.08       15.38      3.06 o
   9   5   7        8.35        9.09      2.74 o
 -13   6   7       18.17       17.55      5.83 o
 -12   6   7       43.30       43.76      4.25 o
 -11   6   7       21.41       24.55      3.40 o
 -10   6   7      172.85      161.13      7.14 o
  -9   6   7       69.46       67.40      4.96 o
  -8   6   7       17.91       15.60      2.83 o
  -7   6   7       52.41       60.50      4.04 o
  -6   6   7       27.18       26.82      3.26 o
  -5   6   7        2.57        4.26      1.58 o
  -4   6   7        0.67        0.89      1.42 o
  -3   6   7        0.00        0.38      1.32 o
  -2   6   7      109.61      106.92      4.80 o
  -1   6   7       41.44       40.68      2.94 o
   0   6   7       44.87       33.41      2.70 o
   1   6   7        4.47        1.88      1.51 o
   2   6   7        1.85        1.45      1.65 o
   3   6   7       91.07       89.80      4.35 o
   4   6   7       88.83       83.11      4.77 o
   5   6   7       58.38       48.94      7.10 o
   6   6   7      213.97      199.02      8.15 o
   7   6   7       43.35       43.18      4.12 o
   8   6   7       31.70       34.78      3.94 o
   9   6   7       87.98       78.29      6.54 o
 -12   7   7        5.46        5.37      2.60 o
 -11   7   7      204.38      191.13      8.15 o
 -10   7   7       34.98       40.58      4.26 o
  -9   7   7       71.04       73.82      6.81 o
  -8   7   7       56.07       61.08      4.91 o
  -7   7   7        0.29        0.99      2.07 o
  -6   7   7        3.23        4.29      1.93 o
  -5   7   7       37.91       28.14      3.10 o
  -4   7   7       13.52       13.66      2.08 o
  -3   7   7       10.43        6.33      1.72 o
  -2   7   7        1.87        6.57      1.80 o
  -1   7   7        0.25        1.66      1.61 o
   0   7   7      599.09      571.16     12.63 o
   1   7   7      779.44      757.19     15.82 o
   2   7   7       22.94       26.48      2.60 o
   3   7   7       39.56       41.87      3.11 o
   4   7   7        3.02        1.28      2.35 o
   5   7   7       17.31       23.28      3.31 o
   6   7   7       10.26        6.96      2.52 o
   7   7   7       11.51        1.71      3.79 o
   8   7   7      109.17      128.67      8.07 o
 -11   8   7        3.95        4.41      2.70 o
 -10   8   7        4.35        0.14      2.36 o
  -9   8   7        0.77        0.38      2.50 o
  -8   8   7        7.12       13.27      3.39 o
  -7   8   7       16.43       11.12      2.43 o
  -6   8   7        2.56       -1.77      1.77 o
  -5   8   7       10.76       14.00      4.38 o
  -4   8   7      166.91      158.30      6.23 o
  -3   8   7      362.29      369.88      9.37 o
  -2   8   7      120.10      111.48      6.25 o
  -1   8   7       20.31       21.28      2.48 o
   0   8   7       67.95       72.16      4.10 o
   1   8   7      492.08      497.92     11.60 o
   2   8   7      109.47       99.83      6.69 o
   3   8   7        1.41       -0.81      1.86 o
   4   8   7       39.80       31.77      3.37 o
   5   8   7        0.00        1.46      2.19 o
   6   8   7       42.13       35.19      4.60 o
   7   8   7        0.40        3.24      3.17 o
   8   8   7       49.11       60.36      8.57 o
 -11   9   7       91.72      103.27      7.50 o
 -10   9   7       51.52       40.89      4.59 o
  -9   9   7        1.49        0.58      2.45 o
  -8   9   7       31.88       25.84      3.99 o
  -7   9   7        2.28       -0.54      1.96 o
  -6   9   7        1.15        3.34      2.15 o
  -5   9   7      197.28      197.94      7.38 o
  -4   9   7      277.92      251.93      8.49 o
  -3   9   7       62.26       59.18      4.31 o
  -2   9   7       76.09       75.49      4.35 o
  -1   9   7        6.10        3.10      1.86 o
   0   9   7        4.86        6.57      2.36 o
   1   9   7      134.91      129.07      5.71 o
   2   9   7       29.35       35.72      3.16 o
   3   9   7       69.10       81.37      5.83 o
   4   9   7        5.35        1.02      2.29 o
   5   9   7      176.68      185.85      9.68 o
   6   9   7       55.35       67.16      6.33 o
   7   9   7        1.79        1.40      2.75 o
 -10  10   7       38.32       37.77      4.72 o
  -9  10   7      103.23      110.44      7.36 o
  -8  10   7      115.58      108.02      7.18 o
  -7  10   7       52.95       63.05      6.15 o
  -6  10   7        3.81        2.50      2.17 o
  -5  10   7       35.82       37.48      3.84 o
  -4  10   7       39.56       36.06      3.76 o
  -3  10   7       56.94       65.40      4.77 o
  -2  10   7       38.01       34.02      3.62 o
  -1  10   7        9.21       15.01      5.57 o
   0  10   7        0.00       -1.62      1.83 o
   1  10   7        4.35        1.91      2.16 o
   2  10   7       41.12       39.10      4.42 o
   3  10   7        2.15        1.55      2.51 o
   4  10   7       20.49       20.37      4.11 o
   5  10   7       39.41       32.93      7.50 o
   6  10   7        1.10        2.84      4.12 o
  -8  11   7        0.45        0.46      3.32 o
  -7  11   7        6.90        6.84      3.04 o
  -6  11   7       25.75       21.03      3.26 o
  -5  11   7       94.33       90.79      5.82 o
  -4  11   7       24.62       27.54      3.59 o
  -3  11   7       36.01       51.91      4.52 o
  -2  11   7       13.41       15.64      3.88 o
  -1  11   7       13.27       14.26      3.47 o
   0  11   7        0.35        1.85      2.31 o
   1  11   7      539.83      570.12     17.46 o
   2  11   7      112.20      118.84      8.83 o
   3  11   7       34.54       37.20      4.49 o
   4  11   7       13.93       10.99      3.72 o
   5  11   7       16.85       18.04      5.89 o
  -7  12   7        1.06        2.12      3.81 o
  -6  12   7       61.18       52.68      5.50 o
  -5  12   7       21.80       27.61      3.68 o
  -4  12   7        8.36        7.30      3.17 o
  -3  12   7      139.97      140.49     10.40 o
  -2  12   7        5.89       10.40      3.91 o
  -1  12   7        6.33        7.08      3.21 o
   0  12   7       14.02       14.24      3.43 o
   1  12   7      299.42      342.52     12.52 o
   2  12   7      180.99      191.21      9.25 o
   3  12   7       13.25       14.71      3.61 o
  -4  13   7       28.40       28.15      4.70 o
  -3  13   7        2.18        2.66      3.29 o
  -2  13   7       15.61       17.39      4.17 o
  -1  13   7       27.49       30.39      7.94 o
   0  13   7       31.92       31.05      7.96 o
 -13   0   8        9.67       13.16      9.92 o
 -12   0   8      294.38      303.34     12.55 o
 -11   0   8      140.78      143.89     12.91 o
 -10   0   8       54.98       54.65      5.69 o
  -9   0   8      175.74      168.81      8.54 o
  -8   0   8      297.34      288.76     11.83 o
  -7   0   8      278.37      289.57     27.45 o
  -6   0   8       74.52       67.24      4.59 o
  -5   0   8      133.46      151.28      7.82 o
  -4   0   8        5.55        8.06      2.16 o
  -3   0   8        6.71       24.40      8.22 o
  -2   0   8        0.70        0.60      1.77 o
  -1   0   8       81.22       90.68      9.25 o
   0   0   8      386.79      395.31     20.23 o
   1   0   8      163.77      192.27      7.36 o
   2   0   8       75.33       73.20      6.58 o
   3   0   8       22.44       21.27      2.86 o
   4   0   8      137.25      125.14     20.38 o
   5   0   8      443.86      428.20     15.61 o
   6   0   8       29.91       30.42      6.40 o
   7   0   8       79.69       82.91      9.84 o
   8   0   8       18.20       29.77      6.50 o
 -13   1   8        7.49        9.49      2.26 o
 -12   1   8        2.68       -0.22      1.82 o
 -11   1   8       13.71       10.51      2.29 o
 -10   1   8       14.73       16.65      2.42 o
  -9   1   8        1.25       -0.62      1.65 o
  -8   1   8       26.13       28.01      2.81 o
  -7   1   8       67.19       58.84      4.39 o
  -6   1   8       72.45       69.76      3.59 o
  -5   1   8       10.43        8.75      2.45 o
  -4   1   8       85.11       84.10      3.97 o
  -3   1   8       75.57       74.76      3.75 o
  -2   1   8        0.00       -0.27      1.31 o
  -1   1   8       18.67       17.84      2.07 o
   0   1   8      415.39      424.31      9.81 o
   1   1   8      157.92      167.71      5.36 o
   2   1   8      196.97      204.46      5.97 o
   3   1   8       25.94       26.09      2.39 o
   4   1   8       64.81       57.26      3.69 o
   5   1   8      307.74      322.77     10.61 o
   6   1   8        1.28        7.13      3.14 o
   7   1   8       85.91       70.09      6.41 o
   8   1   8        0.10        2.29      2.91 o
 -13   2   8       16.34       24.91      3.15 o
 -12   2   8       19.16       28.38      3.03 o
 -11   2   8        0.68        2.28      1.88 o
 -10   2   8       24.73       13.98      2.94 o
  -9   2   8        1.56        1.60      2.09 o
  -8   2   8       56.66       50.00      4.12 o
  -7   2   8        3.39        3.53      1.76 o
  -6   2   8       72.33       67.28      3.56 o
  -5   2   8      193.00      191.52      5.72 o
  -4   2   8       16.99       17.02      2.00 o
  -3   2   8        6.43        7.81      1.67 o
  -2   2   8        0.33        1.14      1.44 o
  -1   2   8      195.03      199.22      5.88 o
   0   2   8        4.27        5.86      1.67 o
   1   2   8        8.97        8.00      1.72 o
   2   2   8        2.39        1.20      1.44 o
   3   2   8        2.13        5.03      1.77 o
   4   2   8       50.96       52.80      4.59 o
   5   2   8      216.55      216.10     10.35 o
   6   2   8        0.07        1.99      2.69 o
   7   2   8       16.38       10.46      5.69 o
   8   2   8        9.97        3.18      3.05 o
 -13   3   8       20.73       24.57      3.48 o
 -12   3   8       21.88       16.85      3.60 o
 -11   3   8       17.50       18.14      3.06 o
 -10   3   8       17.86       18.07      3.07 o
  -9   3   8       81.02       85.80      5.47 o
  -8   3   8        0.99       -1.56      3.08 o
  -7   3   8      117.43      107.74      6.62 o
  -6   3   8      159.81      174.71      6.18 o
  -5   3   8        0.45        0.95      1.60 o
  -4   3   8       30.32       30.97      2.58 o
  -3   3   8        1.90        3.68      1.49 o
  -2   3   8      126.20      113.29      5.14 o
  -1   3   8        0.66        0.13      1.38 o
   0   3   8      137.58      129.41      4.60 o
   1   3   8       12.15       14.35      2.06 o
   2   3   8       12.08       15.45      2.09 o
   3   3   8       10.95       14.65      2.36 o
   4   3   8       10.57       10.86      2.41 o
   5   3   8      255.59      277.78     28.61 o
   6   3   8       40.69       33.77      4.68 o
   7   3   8       24.01       16.68      6.01 o
   8   3   8       15.44       12.01      3.55 o
 -12   4   8       25.72       24.91      4.52 o
 -11   4   8      279.69      278.92     10.00 o
 -10   4   8       12.18        9.26      2.78 o
  -9   4   8      134.68      151.30      9.45 o
  -8   4   8        4.94        4.60      2.36 o
  -7   4   8      312.77      265.92      8.45 o
  -6   4   8        5.71        7.85      2.07 o
  -5   4   8      411.14      396.23     11.30 o
  -4   4   8      156.34      162.17      6.77 o
  -3   4   8        0.22        2.56      1.51 o
  -2   4   8        1.56        2.33      1.53 o
  -1   4   8      162.38      173.61      5.53 o
   0   4   8        0.10        1.93      1.47 o
   1   4   8      131.57      122.04      5.12 o
   2   4   8        0.70        0.02      1.62 o
   3   4   8        3.42        6.66      2.02 o
   4   4   8       78.57       72.17      6.38 o
   5   4   8       80.27       92.80      8.49 o
   6   4   8        0.01        2.72      2.95 o
   7   4   8        0.81        0.98      2.79 o
   8   4   8       15.06       14.16      3.87 o
 -12   5   8       17.19       25.27      4.94 o
 -11   5   8      101.00       96.11      6.73 o
 -10   5   8        0.87        0.89      2.30 o
  -9   5   8       12.36       11.65      2.79 o
  -8   5   8       29.24       32.83      3.78 o
  -7   5   8       57.21       39.93      6.56 o
  -6   5   8       13.28       11.05      2.30 o
  -5   5   8        7.48        7.09      2.09 o
  -4   5   8       93.96       82.27      4.13 o
  -3   5   8       71.42       72.20      3.91 o
  -2   5   8        0.97        1.92      1.53 o
  -1   5   8        3.21        0.98      1.90 o
   0   5   8       13.46       12.27      2.24 o
   1   5   8       40.63       43.42      3.20 o
   2   5   8      117.63      130.85      5.76 o
   3   5   8       98.43      109.31      5.58 o
   4   5   8        0.32        2.35      4.92 o
   5   5   8        2.21       -0.57      2.65 o
   6   5   8        6.31        1.01      2.92 o
   7   5   8       15.08        9.43      3.52 o
 -11   6   8      194.10      184.51      9.57 o
 -10   6   8       76.56       85.09      5.99 o
  -9   6   8      121.24      129.92      7.09 o
  -8   6   8       90.45       87.89      7.00 o
  -7   6   8       85.06       88.18      5.91 o
  -6   6   8        0.00       -1.65      1.65 o
  -5   6   8      120.77      120.05      5.94 o
  -4   6   8        1.36        1.09      1.82 o
  -3   6   8        0.03        0.59      1.59 o
  -2   6   8        2.00        2.97      1.67 o
  -1   6   8      112.99      117.21      5.16 o
   0   6   8        0.33       -0.77      1.55 o
   1   6   8       44.69       40.16      3.55 o
   2   6   8       41.54       48.31      6.04 o
   3   6   8       32.70       34.91      4.50 o
   4   6   8        6.81       11.24      4.30 o
   5   6   8       88.14       93.85     18.55 o
   6   6   8       16.12       35.72      6.04 o
   7   6   8       18.57       22.80      3.51 o
 -11   7   8        7.04        9.96      3.14 o
 -10   7   8       55.27       56.84      5.18 o
  -9   7   8      101.29       83.79      5.96 o
  -8   7   8      118.62      110.53      7.40 o
  -7   7   8      107.90      101.35      6.55 o
  -6   7   8        1.27        1.85      2.21 o
  -5   7   8        2.69        5.72      2.16 o
  -4   7   8       10.13       10.02      2.41 o
  -3   7   8      103.04      123.65      6.13 o
  -2   7   8       85.94       81.81      4.42 o
  -1   7   8      231.37      223.39      6.88 o
   0   7   8       72.56       80.19      4.39 o
   1   7   8       30.03       27.29      3.27 o
   2   7   8      102.71      112.24      5.97 o
   3   7   8      150.04      143.09      8.41 o
   4   7   8       33.78       41.50      5.46 o
   5   7   8       46.82       46.68      4.65 o
   6   7   8       54.60       50.47      4.85 o
 -10   8   8       97.87       84.84      8.06 o
  -9   8   8       57.82       48.00      4.85 o
  -8   8   8        7.29        0.43      2.51 o
  -7   8   8        2.46        3.68      2.57 o
  -6   8   8       87.40       97.59      5.75 o
  -5   8   8       58.51       60.07      4.57 o
  -4   8   8       23.20       24.37      3.50 o
  -3   8   8        0.11        1.98      2.03 o
  -2   8   8       17.17       16.33      2.78 o
  -1   8   8      125.80      117.18      5.50 o
   0   8   8       39.51       43.80      4.00 o
   1   8   8       81.99      102.91      5.85 o
   2   8   8        4.42        5.37      2.83 o
   3   8   8       17.66       12.39      3.23 o
   4   8   8       14.51       16.64      3.30 o
   5   8   8        2.04       -1.01      2.42 o
   6   8   8        0.47        1.73      2.99 o
  -9   9   8       44.29       43.72      4.95 o
  -8   9   8        0.38        0.78      2.78 o
  -7   9   8       28.07       31.45      4.25 o
  -6   9   8        3.22       -1.78      2.23 o
  -5   9   8        7.58       13.78      2.86 o
  -4   9   8       22.47       23.61      3.36 o
  -3   9   8       40.87       42.36      4.06 o
  -2   9   8        7.16        8.58      2.60 o
  -1   9   8       16.22       22.87      3.78 o
   0   9   8        0.01        0.73      2.18 o
   1   9   8       13.50       11.90      3.29 o
   2   9   8        2.42        5.03      2.89 o
   3   9   8       20.45       31.28      3.71 o
   4   9   8        0.38        4.67      3.21 o
   5   9   8       73.79       61.60      6.34 o
  -8  10   8       26.12       37.17      5.05 o
  -7  10   8        0.36        3.00      2.91 o
  -6  10   8      189.07      191.64      9.30 o
  -5  10   8       53.07       52.81      4.66 o
  -4  10   8       95.26       91.85      5.90 o
  -3  10   8       73.80       74.90      6.24 o
  -2  10   8        1.01        0.11      2.72 o
  -1  10   8       84.88       99.20      7.59 o
   0  10   8        5.93        7.29      3.20 o
   1  10   8        0.09       -2.11      3.36 o
   2  10   8        4.78        6.48      3.95 o
   3  10   8       34.55       39.83      5.57 o
  -6  11   8        3.80       -0.22      4.09 o
  -5  11   8        2.13        5.90      2.83 o
  -4  11   8       13.49       17.26      5.05 o
  -3  11   8        4.99        6.75      3.40 o
  -2  11   8       49.75       56.34      6.40 o
  -1  11   8      339.39      349.12     13.07 o
   0  11   8      289.58      324.27     15.51 o
   1  11   8       41.84       49.99      6.75 o
   2  11   8       29.82       26.04      4.28 o
 -11   1   9       16.55       12.81      2.57 o
 -10   1   9        0.49       -0.11      1.90 o
  -9   1   9       23.81       27.39      3.03 o
  -8   1   9        6.26        5.77      2.06 o
  -7   1   9       25.51       19.47      2.74 o
  -6   1   9       42.10       49.16      3.78 o
  -5   1   9        0.46        0.56      2.49 o
  -4   1   9       32.19       29.68      2.65 o
  -3   1   9        4.92        8.85      1.93 o
  -2   1   9       43.41       29.53      2.75 o
  -1   1   9      304.18      324.76      8.44 o
   0   1   9      171.40      170.28      5.70 o
   1   1   9        0.04       -1.42      1.45 o
   2   1   9       33.97       33.05      2.87 o
   3   1   9        0.60        0.49      1.76 o
   4   1   9       12.02       11.65      2.88 o
   5   1   9       89.51       88.06     20.78 o
   6   1   9       85.04       80.74     10.09 o
 -11   2   9        9.18        8.56      2.41 o
 -10   2   9       14.62       16.45      2.86 o
  -9   2   9        5.30        5.20      2.11 o
  -8   2   9        0.23        0.07      2.17 o
  -7   2   9      223.37      193.17      7.94 o
  -6   2   9      304.67      282.27     10.06 o
  -5   2   9       20.81       23.86      2.79 o
  -4   2   9        0.61        2.18      1.92 o
  -3   2   9        1.37        4.03      1.62 o
  -2   2   9       70.82       67.80      3.85 o
  -1   2   9       79.59       72.13      3.95 o
   0   2   9       13.38       10.41      2.11 o
   1   2   9      443.12      482.26     11.25 o
   2   2   9      169.85      170.61      6.43 o
   3   2   9      128.29      133.37      6.69 o
   4   2   9        4.38        4.55      2.64 o
   5   2   9      133.96      131.30      9.19 o
   6   2   9      224.70      235.25     20.18 o
 -11   3   9        9.45       11.29      3.63 o
 -10   3   9        0.03       -2.23      2.23 o
  -9   3   9        5.44        5.23      2.49 o
  -8   3   9        0.75        1.94      2.49 o
  -7   3   9      244.82      232.61      9.03 o
  -6   3   9      415.07      395.62     12.72 o
  -5   3   9        3.01        2.82      1.96 o
  -4   3   9        1.56        3.37      1.70 o
  -3   3   9        6.57        4.16      1.69 o
  -2   3   9       19.09       26.20      2.67 o
  -1   3   9      201.52      204.46      6.38 o
   0   3   9       16.50       21.18      2.46 o
   1   3   9       59.69       64.25      4.40 o
   2   3   9        1.87        0.38      1.93 o
   3   3   9        1.44        1.51      2.24 o
   4   3   9      316.67      311.04     13.79 o
   5   3   9      500.56      461.51     18.10 o
   6   3   9        1.03       -0.44      3.08 o
 -11   4   9       14.13       25.02      3.75 o
 -10   4   9        2.18        3.45      2.60 o
  -9   4   9        0.33        0.62      2.29 o
  -8   4   9       22.22       25.95      4.05 o
  -7   4   9        0.00       -1.07      2.11 o
  -6   4   9       61.63       47.69      4.50 o
  -5   4   9        6.51        6.75      2.20 o
  -4   4   9       18.07       16.44      2.61 o
  -3   4   9       14.15       23.33      2.59 o
  -2   4   9        2.10        0.03      1.64 o
  -1   4   9        1.59       -0.58      1.63 o
   0   4   9        0.01       -0.54      1.69 o
   1   4   9       53.55       59.66      4.39 o
   2   4   9      131.42      152.58      6.35 o
   3   4   9        4.96        5.85      3.38 o
   4   4   9       23.19       24.23      4.51 o
   5   4   9        7.05        8.22      6.60 o
   6   4   9       26.93       28.07      5.04 o
 -10   5   9       37.76       31.41      4.01 o
  -9   5   9       16.72       12.93      3.18 o
  -8   5   9        2.67        2.42      2.48 o
  -7   5   9       31.67       25.47      3.69 o
  -6   5   9       15.28       11.36      2.87 o
  -5   5   9       12.70       11.03      2.49 o
  -4   5   9       31.64       32.60      3.38 o
  -3   5   9       65.05       64.30      5.67 o
  -2   5   9      212.61      213.50      6.75 o
  -1   5   9      352.92      348.35      9.21 o
   0   5   9       22.80       30.03      3.32 o
   1   5   9       36.80       40.50      3.69 o
   2   5   9        3.17        4.71      2.24 o
   3   5   9        0.74       -2.10      3.76 o
   4   5   9       36.01       46.29      5.65 o
   5   5   9       26.29       20.66      4.42 o
 -10   6   9       21.12       19.48      4.50 o
  -9   6   9        0.35       -1.08      2.40 o
  -8   6   9        0.00        2.89      2.49 o
  -7   6   9      186.45      185.16      8.27 o
  -6   6   9       64.73       76.95      5.82 o
  -5   6   9        9.15       15.98      2.84 o
  -4   6   9        0.29        2.04      2.09 o
  -3   6   9       44.51       41.31      3.75 o
  -2   6   9        1.78        1.93      1.91 o
  -1   6   9      100.87      120.89      6.32 o
   0   6   9       23.83       20.51      4.27 o
   1   6   9       15.64       18.02      2.97 o
   2   6   9        0.00        2.83      2.64 o
   3   6   9        0.00       -4.50      4.68 o
   4   6   9       11.84       12.00      4.07 o
   5   6   9       25.98       37.82      9.60 o
  -9   7   9       36.59       40.18      4.68 o
  -8   7   9       16.24       23.72      3.84 o
  -7   7   9        3.38        1.31      2.58 o
  -6   7   9        0.04       -1.74      2.58 o
  -5   7   9        0.35        3.22      2.25 o
  -4   7   9        2.37        4.85      2.37 o
  -3   7   9        6.28        7.07      2.50 o
  -2   7   9      257.30      248.59      8.63 o
  -1   7   9      440.51      448.79     12.72 o
   0   7   9      100.15      111.14      6.27 o
   1   7   9       13.06       19.19      3.18 o
   2   7   9        1.35        2.89      2.72 o
   3   7   9        0.28       -2.87      2.87 o
   4   7   9        5.58        6.12      3.68 o
  -8   8   9      119.42      145.24     11.39 o
  -7   8   9        6.29       10.44      3.28 o
  -6   8   9       19.40       23.16      4.05 o
  -5   8   9       99.17      107.32      6.16 o
  -4   8   9       64.19       70.28      5.28 o
  -3   8   9       36.11       44.65      5.02 o
  -2   8   9        0.52        6.36      2.99 o
  -1   8   9       35.02       47.77      4.96 o
   0   8   9      227.90      220.65     12.65 o
   1   8   9        1.44        3.06      2.90 o
   2   8   9        0.41        1.21      4.18 o
   3   8   9       17.60       21.41      5.29 o
  -6   9   9      156.70      159.39     14.31 o
  -5   9   9       20.07       21.54      3.57 o
  -4   9   9        1.22        0.19      2.40 o
  -3   9   9       22.30       30.54      5.80 o
  -2   9   9       47.50       57.58      5.67 o
  -1   9   9       33.05       29.87      4.52 o
   0   9   9       22.05       29.79      5.58 o
   1   9   9       30.69       43.27      8.88 o
  -3  10   9        0.55        2.03      3.13 o
  -2  10   9       13.95       10.87      4.13 o
  -9   0  10       80.71       75.15      9.07 o
  -8   0  10       62.15       56.22      6.21 o
  -7   0  10       17.51       17.35      6.11 o
  -6   0  10       26.04       32.72      5.02 o
  -5   0  10       19.56        2.92      3.90 o
  -4   0  10        1.74       -0.24      2.60 o
  -3   0  10       57.01       53.23      7.55 o
  -2   0  10      238.42      243.56     15.16 o
  -1   0  10      468.72      495.76     15.32 o
   0   0  10        3.22        2.71      3.27 o
   1   0  10      161.29      166.62      9.34 o
   2   0  10       17.91       26.25      8.58 o
   3   0  10       22.77       29.48      4.92 o
   4   0  10       39.37       33.45      7.50 o
  -9   1  10       13.26       10.77      2.64 o
  -8   1  10       10.62       10.07      2.62 o
  -7   1  10      130.57      108.08      7.77 o
  -6   1  10        4.73        9.65      2.58 o
  -5   1  10       25.95       27.93      3.32 o
  -4   1  10        0.42        4.09      1.93 o
  -3   1  10        2.28        2.16      1.70 o
  -2   1  10        2.33        3.14      1.79 o
  -1   1  10       45.43       44.48      3.19 o
   0   1  10       33.70       32.95      3.11 o
   1   1  10       17.36       16.90      2.92 o
   2   1  10       45.64       47.74      4.01 o
   3   1  10       19.62       13.36      3.17 o
   4   1  10      129.45      166.86     10.47 o
  -9   2  10        2.09        3.25      2.34 o
  -8   2  10        1.39       -1.03      1.95 o
  -7   2  10      138.02      132.99      6.51 o
  -6   2  10       71.37       79.57     12.95 o
  -5   2  10       50.69       50.54      4.85 o
  -4   2  10       84.89       86.78      6.91 o
  -3   2  10       29.76       38.65      3.43 o
  -2   2  10       17.43       16.45      2.46 o
  -1   2  10        0.14       -0.55      1.77 o
   0   2  10       22.80       23.89      3.19 o
   1   2  10       27.97       38.81      3.77 o
   2   2  10       19.51       26.14      3.28 o
   3   2  10       19.36       18.27      3.53 o
   4   2  10        6.84       -0.14      3.39 o
  -9   3  10        0.07       -0.11      2.54 o
  -8   3  10       13.87        7.07      2.86 o
  -7   3  10        0.07        5.72      2.67 o
  -6   3  10      148.19      149.66      7.69 o
  -5   3  10       57.37       53.19      4.97 o
  -4   3  10        0.10        2.70      2.25 o
  -3   3  10        0.94        2.26      2.07 o
  -2   3  10        0.01       -1.76      1.76 o
  -1   3  10       25.37       29.51      3.32 o
   0   3  10        0.76        3.48      2.32 o
   1   3  10       85.37       87.30      6.26 o
   2   3  10       10.42        4.83      2.82 o
   3   3  10      104.60      101.05      8.52 o
  -8   4  10        0.46        5.25      2.82 o
  -7   4  10      155.57      144.98      8.13 o
  -6   4  10      151.36      141.07      7.97 o
  -5   4  10       70.51       80.82      6.08 o
  -4   4  10        8.68       11.65      2.67 o
  -3   4  10       29.20       34.95      3.65 o
  -2   4  10        8.62        5.60      3.62 o
  -1   4  10      264.85      258.10     11.44 o
   0   4  10        0.18        0.84      2.26 o
   1   4  10        0.54        0.19      2.57 o
   2   4  10       17.02       18.19      4.57 o
   3   4  10      295.43      309.13     14.43 o
  -7   5  10      176.07      173.94      8.62 o
  -6   5  10       88.04       80.10      6.17 o
  -5   5  10        9.80       16.46      4.11 o
  -4   5  10        0.58        0.82      2.15 o
  -3   5  10        0.25        3.10      2.28 o
  -2   5  10        7.29       10.66      5.43 o
  -1   5  10       15.73       14.79      3.07 o
   0   5  10       14.49       14.78      2.99 o
   1   5  10        8.77        9.49      3.40 o
   2   5  10        8.82        4.78      3.70 o
  -6   6  10       13.84       15.32      3.61 o
  -5   6  10       83.59       96.89     10.70 o
  -4   6  10       72.94       81.80      5.70 o
  -3   6  10      197.28      201.05      7.83 o
  -2   6  10       51.61       64.15      5.74 o
  -1   6  10      161.00      164.00      8.69 o
   0   6  10       44.73       45.87      4.95 o
   1   6  10      126.26      152.60     10.79 o
  -5   7  10      108.62      112.69     18.59 o
  -4   7  10       29.67       35.45      4.11 o
  -3   7  10       35.72       44.42      5.06 o
  -2   7  10       71.83       65.89      6.10 o
  -1   7  10       36.16       40.63      4.96 o
  -4   1  11        0.20        2.08      2.43 o
  -3   1  11       44.59       59.57      4.70 o
  -2   1  11       99.71      100.26      5.34 o
  -3   2  11       22.42       21.03      3.31 o
 
